# Supplementary material for: Evolution of Key Oxygen-Sensing Genes Is Associated with Hypoxia Tolerance in Fishes
Source: Genome Biol Evol. 2024 Aug 21;16(9):evae183. doi: 10.1093/gbe/evae183 (PMC11370800; doi:10.1093/gbe/evae183)
Supplement: evae183_Supplementary_Data [file evae183_supplementary_data.zip]

Archive with 3 entries (3 files):
- Supplemental_Figures_S1_S9.pdf
- Supplemental_Tables_S1_S8.xlsx
- Supplemental_Tables_S9_S14.docx
