# Supplementary material for: Evolution of Key Oxygen-Sensing Genes Is Associated with Hypoxia Tolerance in Fishes
Source: Genome Biol Evol. 2024 Aug 21;16(9):evae183. doi: 10.1093/gbe/evae183 (PMC11370800; doi:10.1093/gbe/evae183)
Supplement: evae183_Supplementary_Data [file evae183_supplementary_data.zip › Supplemental_Tables_S1_S8.xlsx]

## Sheet: Table S1
Table S1. List of genes, taxa, and accession numbers used in the current study. For each sequence, the organism name (species and common name) and order are given. Gene name, aliases, Gene ID, and chromosome number are from GenBank or Ensembl. The gene group is based on the phylogenetic analyses presented in main text Fig. 1 and Fig. 2. When multiple variants were identified within a locus, the l…
Species	Common Name	Order	Genbank or Ensemble Gene Name	Group	Aliases	Gene ID (Genbank)	Chromosome #
Acanthochromis polyacanthus	spiny chromis	Perciformes	egl-9 family hypoxia-inducible factor 1a	EGLN1a	egln1a; egln1	110949308	15
Acanthochromis polyacanthus	spiny chromis	Perciformes	egl-9 family hypoxia-inducible factor 2	EGLN2	egln2	110967467	13
Acanthochromis polyacanthus	spiny chromis	Perciformes	egl-9 family hypoxia-inducible factor 3	EGLN3	egln3	110959938	1
Acanthochromis polyacanthus	spiny chromis	Perciformes	hypoxia inducible factor 1 subunit alpha a	HIF1Aa	hif1aa; hif1a	110971322	1
Acanthochromis polyacanthus	spiny chromis	Perciformes	endothelial PAS domain protein 1b	HIF2Aa	epas1b	110957545	15
Acanthochromis polyacanthus	spiny chromis	Perciformes	endothelial PAS domain protein 1a	HIF2Ab	epas1a; epas1	110948368	19
Acanthochromis polyacanthus	spiny chromis	Perciformes	hypoxia inducible factor 1 subunit alpha, like	HIF3A	hif1al	110953874	13
Anguilla anguilla	European eel	Anguilliformes	egl-9 family hypoxia-inducible factor 1a	EGLN1a	egln1a	118217600	18
Anguilla anguilla	European eel	Anguilliformes	prolyl hydroxylase EGLN3-like	EGLN1b	LOC118220609	118220609	2
Anguilla anguilla	European eel	Anguilliformes	egl-9 family hypoxia-inducible factor 2	EGLN2	egln2	118209826	12
Anguilla anguilla	European eel	Anguilliformes	egl-9 family hypoxia-inducible factor 3	EGLN3	egln3	118214615	1
Anguilla anguilla	European eel	Anguilliformes	hypoxia inducible factor 1 subunit alpha a	HIF1Aa	hif1aa	118229087	1
Anguilla anguilla	European eel	Anguilliformes	hypoxia-inducible factor 1-alpha-like	HIF1Ab	LOC118229931	118229931	6
Anguilla anguilla	European eel	Anguilliformes	endothelial PAS domain protein 1b	HIF2Aa	epas1b	118217976	18
Anguilla anguilla	European eel	Anguilliformes	endothelial PAS domain-containing protein 1-like	HIF2Ab	LOC118220997	118220997	2
Anguilla anguilla	European eel	Anguilliformes	hypoxia inducible factor 1 subunit alpha, like	HIF3A	hif1al	118209396	12
Anguilla anguilla	European eel	Anguilliformes	hypoxia inducible factor 1 subunit alpha, like 2	HIF4A	hif1al2	118235766	9
Betta splendens	Siamese fighthing fish	Anabantiformes	egl-9 family hypoxia-inducible factor 1a	EGLN1a	egln1a; egln1	114870422	15
Betta splendens	Siamese fighthing fish	Anabantiformes	egl-9 family hypoxia-inducible factor 2	EGLN2	egln2	114867698	13
Betta splendens	Siamese fighthing fish	Anabantiformes	prolyl hydroxylase EGLN3-like	EGLN3	egln3	114847957	22
Betta splendens	Siamese fighthing fish	Anabantiformes	hypoxia inducible factor 1 subunit alpha a	HIF1Aa	hif1aa; hif1a	114848167	22
Betta splendens	Siamese fighthing fish	Anabantiformes	endothelial PAS domain-containing protein 1-like	HIF2Aa	LOC114870734	114870734	15
Betta splendens	Siamese fighthing fish	Anabantiformes	endothelial PAS domain protein 1a	HIF2Ab	epas1a; epas1	114845653	19
Betta splendens	Siamese fighthing fish	Anabantiformes	hypoxia inducible factor 1 subunit alpha, like	HIF3A	hif1al	114867485	13
Carassius auratus	goldfish	Cypriniformes	egl-9 family hypoxia-inducible factor 1a	EGLN1a	egln1a	113056581	38
Carassius auratus	goldfish	Cypriniformes	egl nine homolog 1-like	EGLN1a	LOC113112350	113112350	13
Carassius auratus	goldfish	Cypriniformes	egl nine homolog 1-like	EGLN1b	LOC113055383	113055383	36
Carassius auratus	goldfish	Cypriniformes	egl nine homolog 1-like	EGLN1b	LOC113111041	113111041	11
Carassius auratus	goldfish	Cypriniformes	egl nine homolog 2-like	EGLN2	LOC113115280	113115280	15
Carassius auratus	goldfish	Cypriniformes	egl nine homolog 2-like	EGLN2	LOC113058594	113058594	40
Carassius auratus	goldfish	Cypriniformes	egl-9 family hypoxia-inducible factor 3	EGLN3	egln3	113117678	17
Carassius auratus	goldfish	Cypriniformes	egl nine homolog 3-like	EGLN3	LOC113060922	113060922	42
Carassius auratus	goldfish	Cypriniformes	hypoxia-inducible factor 1-alpha-like	HIF1Aa	LOC113078324	113078324	Un
Carassius auratus	goldfish	Cypriniformes	hypoxia-inducible factor 1-alpha-like	HIF1Aa	LOC113092317	113092317	Un
Carassius auratus	goldfish	Cypriniformes	hypoxia-inducible factor 1-alpha-like	HIF1Aa	LOC113096095	113096095	Un
Carassius auratus	goldfish	Cypriniformes	hypoxia-inducible factor 1-alpha-like	HIF1Aa	LOC113074817	113074817	Un
Carassius auratus	goldfish	Cypriniformes	hypoxia inducible factor 1 subunit alpha b	HIF1Ab	hif1ab	113121035	20
Carassius auratus	goldfish	Cypriniformes	hypoxia-inducible factor 1-alpha-like	HIF1Ab	LOC113063374	113063374	45
Carassius auratus	goldfish	Cypriniformes	hypoxia-inducible factor 1-alpha-like	HIF1Ab	LOC113063370	113063370	45
Carassius auratus	goldfish	Cypriniformes	endothelial PAS domain protein 1b	HIF2Aa	epas1b	113057223	38
Carassius auratus	goldfish	Cypriniformes	endothelial PAS domain-containing protein 1-like	HIF2Aa	LOC113113130	113113130	13
Carassius auratus	goldfish	Cypriniformes	endothelial PAS domain-containing protein 1-like	HIF2Ab	LOC113056146	113056146	37
Carassius auratus	goldfish	Cypriniformes	endothelial PAS domain protein 1a	HIF2Ab	epas1a	113111552	12
Carassius auratus	goldfish	Cypriniformes	hypoxia-inducible factor 1-alpha-like	HIF3A	LOC113058496	113058496	40
Carassius auratus	goldfish	Cypriniformes	hypoxia-inducible factor 1-alpha-like	HIF3A	LOC113115010	113115010	15
Carassius auratus	goldfish	Cypriniformes	hypoxia inducible factor 1 subunit alpha, like 2	HIF4A	hif1al2	113038503	21
Clupea harengus	Atlantic herring	Clupeiformes	egl-9 family hypoxia-inducible factor 1a	EGLN1a	egln1a; egln1	105890941	13
Clupea harengus	Atlantic herring	Clupeiformes	egl nine homolog 1-like	EGLN1b	LOC105893867	105893867	24
Clupea harengus	Atlantic herring	Clupeiformes	egl-9 family hypoxia-inducible factor 2	EGLN2	egln2	105901526	9
Clupea harengus	Atlantic herring	Clupeiformes	egl-9 family hypoxia-inducible factor 3	EGLN3	egln3	105899598	14
Clupea harengus	Atlantic herring	Clupeiformes	hypoxia-inducible factor 1-alpha-like	HIF1Aa	LOC105901315	105901315	14
Clupea harengus	Atlantic herring	Clupeiformes	hypoxia inducible factor 1 subunit alpha b	HIF1Ab	hif1ab; hif1a	105897766	15
Clupea harengus	Atlantic herring	Clupeiformes	endothelial PAS domain protein 1b	HIF2Aa	epas1b; epas1	105900051	13
Clupea harengus	Atlantic herring	Clupeiformes	endothelial PAS domain-containing protein 1-like	HIF2Ab	LOC105904118	105904118	16
Clupea harengus	Atlantic herring	Clupeiformes	hypoxia inducible factor 1 subunit alpha, like	HIF3A	hif1al	105909740	9
Clupea harengus	Atlantic herring	Clupeiformes	hypoxia inducible factor 1 subunit alpha, like 2	HIF4A	hif1al2	105900319	8
Colossoma macropomum	tambaqui	Characiformes	egl-9 family hypoxia-inducible factor 1a	EGLN1a	egln1a	118810076	Un
Colossoma macropomum	tambaqui	Characiformes	egl-9 family hypoxia-inducible factor 2	EGLN2	egln2	118803212	Un
Colossoma macropomum	tambaqui	Characiformes	egl-9 family hypoxia-inducible factor 3	EGLN3	egln3	118823274	Un
Colossoma macropomum	tambaqui	Characiformes	hypoxia inducible factor 1 subunit alpha a	HIF1Aa	hif1aa	118811026	Un
Colossoma macropomum	tambaqui	Characiformes	hypoxia inducible factor 1 subunit alpha b	HIF1Ab	hif1ab	118815526	Un
Colossoma macropomum	tambaqui	Characiformes	endothelial PAS domain protein 1b	HIF2Aa	epas1b	118810225	Un
Colossoma macropomum	tambaqui	Characiformes	endothelial PAS domain protein 1a	HIF2Ab	epas1a	118809265	Un
Colossoma macropomum	tambaqui	Characiformes	hypoxia inducible factor 1 subunit alpha, like	HIF3A	hif1al	118801580	Un
Colossoma macropomum	tambaqui	Characiformes	hypoxia inducible factor 1 subunit alpha, like 2	HIF4A	hif1al2	118819818	Un
Ctenopharyngodon idella	grass carp	Cypriniformes	egl-9 family hypoxia-inducible factor 1a	EGLN1a	egln1a	127524812	13
Ctenopharyngodon idella	grass carp	Cypriniformes	egl-9 family hypoxia-inducible factor 1b	EGLN1b	egln1b	127522502	11
Ctenopharyngodon idella	grass carp	Cypriniformes	egl-9 family hypoxia-inducible factor 2	EGLN2	egln2	127495312	15
Ctenopharyngodon idella	grass carp	Cypriniformes	egl-9 family hypoxia-inducible factor 3	EGLN3	egln3	127498723	17
Ctenopharyngodon idella	grass carp	Cypriniformes	hypoxia inducible factor 1 subunit alpha a	HIF1Aa	hif1aa	127525290	13
Ctenopharyngodon idella	grass carp	Cypriniformes	hypoxia inducible factor 1 subunit alpha b	HIF1Ab	hif1ab; hif-1alpha	127502086	20
Ctenopharyngodon idella	grass carp	Cypriniformes	endothelial PAS domain protein 1b	HIF2Aa	epas1b; hif-2alpha	127524725	13
Ctenopharyngodon idella	grass carp	Cypriniformes	endothelial PAS domain protein 1a	HIF2Ab	epas1a	127523767	12
Ctenopharyngodon idella	grass carp	Cypriniformes	hypoxia inducible factor 1 subunit alpha, like	HIF3A	hif1al	127495103	15
Ctenopharyngodon idella	grass carp	Cypriniformes	hypoxia inducible factor 1 subunit alpha, like 2	HIF4A	hif1al2	127503499	21
Cyclopterus lumpus	lumpfish	Scorpaeniformes	egl-9 family hypoxia-inducible factor 1a	EGLN1a	egln1a	117743686	15
Cyclopterus lumpus	lumpfish	Scorpaeniformes	egl-9 family hypoxia-inducible factor 2	EGLN2	egln2	117741644	13
Cyclopterus lumpus	lumpfish	Scorpaeniformes	egl-9 family hypoxia-inducible factor 3	EGLN3	egln3	117751209	22
Cyclopterus lumpus	lumpfish	Scorpaeniformes	hypoxia inducible factor 1 subunit alpha a	HIF1Aa	hif1aa	117751277	22
Cyclopterus lumpus	lumpfish	Scorpaeniformes	endothelial PAS domain protein 1b	HIF2Aa	epas1b	117743823	15
Cyclopterus lumpus	lumpfish	Scorpaeniformes	endothelial PAS domain protein 1a	HIF2Ab	epas1a	117748962	19
Cyclopterus lumpus	lumpfish	Scorpaeniformes	hypoxia inducible factor 1 subunit alpha, like	HIF3A	hif1al	117727996	25
Cyprinodon variegatus	sheepshead minnow	Cyprinodontiformes	egl-9 family hypoxia-inducible factor 1a	EGLN1a	egln1a; egln1	107087820	Un
Cyprinodon variegatus	sheepshead minnow	Cyprinodontiformes	egl-9 family hypoxia-inducible factor 2	EGLN2	egln2	107094171	Un
Cyprinodon variegatus	sheepshead minnow	Cyprinodontiformes	egl-9 family hypoxia-inducible factor 3	EGLN3	egln3	107086869	Un
Cyprinodon variegatus	sheepshead minnow	Cyprinodontiformes	hypoxia inducible factor 1 subunit alpha b	HIF1Aa	hif1ab; hif1a	107087575	Un
Cyprinodon variegatus	sheepshead minnow	Cyprinodontiformes	endothelial PAS domain protein 1b	HIF2Aa	epas1b; HIF-2a	107090627	Un
Cyprinodon variegatus	sheepshead minnow	Cyprinodontiformes	endothelial PAS domain protein 1a	HIF2Ab	epas1a; epas1	107085546	Un
Cyprinodon variegatus	sheepshead minnow	Cyprinodontiformes	hypoxia inducible factor 1 subunit alpha, like	HIF3A	hif1al	107092506	Un
Cyprinus carpio	common carp	Cypriniformes	egl-9 family hypoxia-inducible factor 1a	EGLN1a	egln1a	109099512	B13
Cyprinus carpio	common carp	Cypriniformes	egl nine homolog 1-like	EGLN1a	LOC109065546	109065546	A13
Cyprinus carpio	common carp	Cypriniformes	egl nine homolog 1-like	EGLN1b	LOC109069443	109069443	A11
Cyprinus carpio	common carp	Cypriniformes	egl nine homolog 1-like	EGLN1b	LOC109063801	109063801	B11
Cyprinus carpio	common carp	Cypriniformes	uncharacterized LOC109082858	EGLN2	LOC109082858	109082858	B15
Cyprinus carpio	common carp	Cypriniformes	egl-9 family hypoxia-inducible factor 2	EGLN2	LOC109074525	109074525	A15
Cyprinus carpio	common carp	Cypriniformes	prolyl hydroxylase EGLN3-like	EGLN3	LOC109048049	109048049	B17
Cyprinus carpio	common carp	Cypriniformes	prolyl hydroxylase EGLN3-like	EGLN3	LOC109048372	109048372	A17
Cyprinus carpio	common carp	Cypriniformes	hypoxia-inducible factor 1-alpha-like	HIF1Aa	LOC109112424	109112424	A13
Cyprinus carpio	common carp	Cypriniformes	hypoxia-inducible factor 1-alpha-like	HIF1Aa	LOC109088386	109088386	B13
Cyprinus carpio	common carp	Cypriniformes	hypoxia-inducible factor 1-alpha-like	HIF1Ab	LOC109100693	109100693	B20
Cyprinus carpio	common carp	Cypriniformes	hypoxia-inducible factor 1-alpha	HIF1Ab	LOC109101721	109101721	A20
Cyprinus carpio	common carp	Cypriniformes	endothelial PAS domain-containing protein 1-like	HIF2Aa	LOC109069786	109069786	B13
Cyprinus carpio	common carp	Cypriniformes	endothelial PAS domain-containing protein 1-like	HIF2Aa	LOC109083442	109083442	A13
Cyprinus carpio	common carp	Cypriniformes	endothelial PAS domain-containing protein 1-like	HIF2Ab	LOC109099593	109099593	A12
Cyprinus carpio	common carp	Cypriniformes	endothelial PAS domain protein 1a	HIF2Ab	LOC109100164; epas1a	109100164	B12
Cyprinus carpio	common carp	Cypriniformes	hypoxia-inducible factor 1-alpha-like	HIF3A	LOC109103773	109103773	A15
Cyprinus carpio	common carp	Cypriniformes	hypoxia-inducible factor 1-alpha-like	HIF3A	LOC109104573	109104573	B15
Cyprinus carpio	common carp	Cypriniformes	hypoxia inducible factor 1 subunit alpha, like 2	HIF4A	hif1al2	109056640	A21
Danio rerio	zebrafish	Cypriniformes	egl-9 family hypoxia-inducible factor 1a	EGLN1a	egln1a; si:ch1073-423n4.1	100329385	13
Danio rerio	zebrafish	Cypriniformes	egl-9 family hypoxia-inducible factor 1b	EGLN1b	egln1b; egln1; fk45e02; zgc:92314; wu:fk45e02	436868	11
Danio rerio	zebrafish	Cypriniformes	egl-9 family hypoxia-inducible factor 2	EGLN2	egln2; si:ch211-113p18.4	559569	15
Danio rerio	zebrafish	Cypriniformes	egl-9 family hypoxia-inducible factor 3	EGLN3	egln3; zgc:77019; wu:fj78a08	406602	17
Danio rerio	zebrafish	Cypriniformes	hypoxia inducible factor 1 subunit alpha a	HIF1Aa	hif1aa	797150	13
Danio rerio	zebrafish	Cypriniformes	hypoxia inducible factor 1 subunit alpha b	HIF1Ab	hif1ab; hif1a; zgc:55405; wu:fb63a10	393202	20
Danio rerio	zebrafish	Cypriniformes	endothelial PAS domain protein 1b	HIF2Aa	epas1b; epas1; hif-2ab; wu:fq36f01	555192	13
Danio rerio	zebrafish	Cypriniformes	endothelial PAS domain protein 1a	HIF2Ab	epas1a; hif-2aa; wu:fd10h02	566886	12
Danio rerio	zebrafish	Cypriniformes	hypoxia inducible factor 1 subunit alpha, like	HIF3A	hif1al; zgc:63965; Hif-3alpha	393376	15
Danio rerio	zebrafish	Cypriniformes	hypoxia inducible factor 1 subunit alpha, like 2	HIF4A	hif1al2; hif1al; zgc:112119	497283	21
Esox lucius	northern pike	Esociformes	egl-9 family hypoxia-inducible factor 1a	EGLN1a	egln1a; egln1	105006344	5
Esox lucius	northern pike	Esociformes	egl-9 family hypoxia-inducible factor 1b	EGLN1b	egln1b; egln1	105012318	9
Esox lucius	northern pike	Esociformes	egl-9 family hypoxia-inducible factor 2	EGLN2	egln2	105012182	1
Esox lucius	northern pike	Esociformes	egl-9 family hypoxia-inducible factor 3	EGLN3	egln3	105023611	15
Esox lucius	northern pike	Esociformes	hypoxia inducible factor 1 subunit alpha a	HIF1Aa	hif1aa; hif1a; HIF-1a	105015558	15
Esox lucius	northern pike	Esociformes	endothelial PAS domain protein 1b	HIF2Aa	epas1b; epas1	105021253	5
Esox lucius	northern pike	Esociformes	hypoxia inducible factor 1 subunit alpha, like	HIF3A	hif1al	105012786	1
Esox lucius	northern pike	Esociformes	hypoxia inducible factor 1 subunit alpha, like 2	HIF4A	hif1al2	105024933	7
Fundulus heteroclitius	mummichog	Cyprinodontiformes	egl-9 family hypoxia-inducible factor 1a	EGLN1a	LOC105921348; egln1; egln1a+LOC105920184; egln1a	105921348+105920184	Un+22
Fundulus heteroclitius	mummichog	Cyprinodontiformes	egl-9 family hypoxia-inducible factor 2	EGLN2	egln2	105936554	18
Fundulus heteroclitius	mummichog	Cyprinodontiformes	egl-9 family hypoxia-inducible factor 3	EGLN3	egln3	105921426	19
Fundulus heteroclitius	mummichog	Cyprinodontiformes	hypoxia inducible factor 1 subunit alpha a	HIF1Aa	hif1aa; hif1a	105927646	19
Fundulus heteroclitius	mummichog	Cyprinodontiformes	endothelial PAS domain protein 1b	HIF2Aa	epas1b	105933321	22
Fundulus heteroclitius	mummichog	Cyprinodontiformes	endothelial PAS domain protein 1a	HIF2Ab	epas1a; epas1	105918888	10
Fundulus heteroclitius	mummichog	Cyprinodontiformes	hypoxia inducible factor 1 subunit alpha, like	HIF3A	hif1al	105930192	18
Gadus morhua	Atlantic cod	Gadiformes	egl-9 family hypoxia-inducible factor 1a	EGLN1a	egln1a; egln1	115559472	15
Gadus morhua	Atlantic cod	Gadiformes	egl nine homolog 2-like	EGLN2	LOC115528963	115528963	16
Gadus morhua	Atlantic cod	Gadiformes	hypoxia inducible factor 1 subunit alpha a	HIF1Aa	hif1aa; hif1a	115543958	5
Gadus morhua	Atlantic cod	Gadiformes	endothelial PAS domain protein 1b	HIF2Aa	epas1b	115559556	15
Gadus morhua	Atlantic cod	Gadiformes	endothelial PAS domain protein 1	HIF2Ab	epas1	115531593	18
Gadus morhua	Atlantic cod	Gadiformes	hypoxia inducible factor 1 subunit alpha, like	HIF3A	hif1al	115560760	16
Gasterosteus aculeatus	three-spined stickleback	Scorpaeniformes	egl-9 family hypoxia-inducible factor 1a	EGLN1a	egln1a	120821121	6
Gasterosteus aculeatus	three-spined stickleback	Scorpaeniformes	egl-9 family hypoxia-inducible factor 2	EGLN2	egln2	120820907	1
Gasterosteus aculeatus	three-spined stickleback	Scorpaeniformes	hypoxia inducible factor 1 subunit alpha a	HIF1Aa	hif1aa; hif-1a	100174896	15
Gasterosteus aculeatus	three-spined stickleback	Scorpaeniformes	endothelial PAS domain protein 1b	HIF2Aa	epas1b	120821023	6
Gasterosteus aculeatus	three-spined stickleback	Scorpaeniformes	endothelial PAS domain protein 1a	HIF2Ab	epas1a	120819002	5
Gasterosteus aculeatus	three-spined stickleback	Scorpaeniformes	hypoxia inducible factor 1 subunit alpha, like	HIF3A	hif1al	120818000	1
Girardinichthys multiradiatus	dark-edged splitfin	Cyprinodontiformes	egl-9 family hypoxia-inducible factor 1a	EGLN1a	egln1a	124858848	22
Girardinichthys multiradiatus	dark-edged splitfin	Cyprinodontiformes	egl-9 family hypoxia-inducible factor 2	EGLN2	egln2	124883940	18
Girardinichthys multiradiatus	dark-edged splitfin	Cyprinodontiformes	egl-9 family hypoxia-inducible factor 3	EGLN3	egln3	124855976	19
Girardinichthys multiradiatus	dark-edged splitfin	Cyprinodontiformes	hypoxia inducible factor 1 subunit alpha a	HIF1Aa	hif1aa	124855803	19
Girardinichthys multiradiatus	dark-edged splitfin	Cyprinodontiformes	endothelial PAS domain protein 1b	HIF2Aa	epas1b	124858839	22
Girardinichthys multiradiatus	dark-edged splitfin	Cyprinodontiformes	endothelial PAS domain protein 1a	HIF2Ab	epas1a	124875101	10
Girardinichthys multiradiatus	dark-edged splitfin	Cyprinodontiformes	hypoxia inducible factor 1 subunit alpha, like	HIF3A	hif1al	124883782	18
Lates calcarifer	barramundi perch	Perciformes	egl-9 family hypoxia-inducible factor 1a	EGLN1a	egln1a; egln1	108885792	LG16_LG22
Lates calcarifer	barramundi perch	Perciformes	egl-9 family hypoxia-inducible factor 2	EGLN2	egln2	108900822	LG21
Lates calcarifer	barramundi perch	Perciformes	egl-9 family hypoxia-inducible factor 3	EGLN3	egln3	108881163	LG19
Lates calcarifer	barramundi perch	Perciformes	hypoxia inducible factor 1 subunit alpha a	HIF1Aa	hif1aa; hif1a	108892479	LG19
Lates calcarifer	barramundi perch	Perciformes	endothelial PAS domain protein 1b	HIF2Aa	epas1b	108872873	LG16_LG22
Lates calcarifer	barramundi perch	Perciformes	endothelial PAS domain protein 1a	HIF2Ab	epas1a; epas1	108882791	LG23
Lates calcarifer	barramundi perch	Perciformes	hypoxia inducible factor 1 subunit alpha, like	HIF3A	hif1al	108872689	LG21
Lepisosteus oculatus	spotted gar	Lepisosteiformes	egl-9 family hypoxia-inducible factor 1a	EGLN1	egln1a; egln1	102696669	LG16
Lepisosteus oculatus	spotted gar	Lepisosteiformes	egl-9 family hypoxia-inducible factor 2	EGLN2	egln2	102690383	LG2
Lepisosteus oculatus	spotted gar	Lepisosteiformes	egl-9 family hypoxia-inducible factor 3	EGLN3	egln3	102683659	LG7
Lepisosteus oculatus	spotted gar	Lepisosteiformes	hypoxia inducible factor 1 subunit alpha+hypoxia-inducible factor 1-alpha-like	HIF1A	hif1a+LOC107077742	102682513+107077742	LG7
Lepisosteus oculatus	spotted gar	Lepisosteiformes	endothelial PAS domain protein 1b	HIF2A	epas1b; epas1	102694568	LG16
Lepisosteus oculatus	spotted gar	Lepisosteiformes	hypoxia inducible factor 1 subunit alpha, like	HIF3A	hif1al	102689100	LG2
Lepisosteus oculatus	spotted gar	Lepisosteiformes	endothelial PAS domain-containing protein 1-like	HIF4A	LOC102687670	102687670	LG28
Micropterus salmoides	largemouth black bass	Perciformes	egl-9 family hypoxia-inducible factor 1a	EGLN1a	egln1a	119917249	Un
Micropterus salmoides	largemouth black bass	Perciformes	egl-9 family hypoxia-inducible factor 2	EGLN2	egln2	119882224	Un
Micropterus salmoides	largemouth black bass	Perciformes	egl-9 family hypoxia-inducible factor 3	EGLN3	egln3	119910676	Un
Micropterus salmoides	largemouth black bass	Perciformes	hypoxia inducible factor 1 subunit alpha a	HIF1Aa	hif1aa	119910761	Un
Micropterus salmoides	largemouth black bass	Perciformes	endothelial PAS domain-containing protein 1-like	HIF2Aa	LOC119912382	119912382	Un
Micropterus salmoides	largemouth black bass	Perciformes	endothelial PAS domain protein 1a	HIF2Ab	epas1a	119916373	Un
Micropterus salmoides	largemouth black bass	Perciformes	hypoxia inducible factor 1 subunit alpha, like	HIF3A	hif1al	119882851	Un
Morone saxatilis	striped bass	Perciformes	egl-9 family hypoxia-inducible factor 1a	EGLN1a	egln1a	118329161	Un
Morone saxatilis	striped bass	Perciformes	egl-9 family hypoxia-inducible factor 2	EGLN2	egln2	118342165	Un
Morone saxatilis	striped bass	Perciformes	egl-9 family hypoxia-inducible factor 3	EGLN3	egln3	118337423	Un
Morone saxatilis	striped bass	Perciformes	hypoxia inducible factor 1 subunit alpha a	HIF1Aa	hif1aa	118337121	Un
Morone saxatilis	striped bass	Perciformes	endothelial PAS domain protein 1b	HIF2Aa	epas1b	118329467	Un
Morone saxatilis	striped bass	Perciformes	endothelial PAS domain protein 1a	HIF2Ab	epas1a	118326086	Un
Morone saxatilis	striped bass	Perciformes	hypoxia inducible factor 1 subunit alpha, like	HIF3A	hif1al	118341347	Un
Oncorhynchus mykiss	rainbow trout	Salmoniformes	egl-9 family hypoxia-inducible factor 1a	EGLN1a	egln1a	110491214	16
Oncorhynchus mykiss	rainbow trout	Salmoniformes	egl nine 1-like protein	EGLN1b	egln1	101268917	17
Oncorhynchus mykiss	rainbow trout	Salmoniformes	egl nine homolog 1	EGLN1b	LOC110486061	110486061	13
Oncorhynchus mykiss	rainbow trout	Salmoniformes	egl-9 family hypoxia-inducible factor 2	EGLN2	egln2	110503496	24
Oncorhynchus mykiss	rainbow trout	Salmoniformes	egl-9 family hypoxia-inducible factor 2	EGLN2	egln2	110507058	27
Oncorhynchus mykiss	rainbow trout	Salmoniformes	prolyl hydroxylase EGLN3	EGLN3	LOC110497687; egln3	110497687	19
Oncorhynchus mykiss	rainbow trout	Salmoniformes	prolyl hydroxylase EGLN3	EGLN3	LOC110505778	110505778	25
Oncorhynchus mykiss	rainbow trout	Salmoniformes	hypoxia inducible factor 1 subunit alpha	HIF1Aa	hif1a; hif-1a	100135944	19
Oncorhynchus mykiss	rainbow trout	Salmoniformes	hypoxia-inducible factor 1-alpha-like	HIF1Aa	LOC110505629	110505629	25
Oncorhynchus mykiss	rainbow trout	Salmoniformes	endothelial PAS domain-containing protein 1	HIF2Aa	LOC110499310; epas1	110499310	20
Oncorhynchus mykiss	rainbow trout	Salmoniformes	endothelial PAS domain-containing protein 1	HIF2Aa	LOC110503001	110503001	23
Oncorhynchus mykiss	rainbow trout	Salmoniformes	endothelial PAS domain-containing protein 1-like	HIF2Ab	LOC110492879	110492879	16
Oncorhynchus mykiss	rainbow trout	Salmoniformes	hypoxia-inducible factor 1-alpha-like	HIF3A	LOC110507593	110507593	27
Oncorhynchus mykiss	rainbow trout	Salmoniformes	hypoxia-inducible factor 1-alpha	HIF3A	LOC110503712	110503712	24
Oncorhynchus mykiss	rainbow trout	Salmoniformes	hypoxia inducible factor 1 subunit alpha, like 2	HIF4A	hif1al2	110510148	Y
Oncorhynchus tshawytscha	Chinook salmon	Salmoniformes	egl-9 family hypoxia-inducible factor 1a	EGLN1a	LOC112222094; egln1a	112222094	LG24
Oncorhynchus tshawytscha	Chinook salmon	Salmoniformes	egl nine homolog 1	EGLN1b	LOC112265624	112265624	LG02
Oncorhynchus tshawytscha	Chinook salmon	Salmoniformes	egl nine homolog 1	EGLN1b	LOC112235558	112235558	LG32
Oncorhynchus tshawytscha	Chinook salmon	Salmoniformes	uncharacterized LOC112266681	EGLN2	LOC112266681	112266681	LG14
Oncorhynchus tshawytscha	Chinook salmon	Salmoniformes	uncharacterized LOC112265089	EGLN2	LOC112265089	112265089	LG13
Oncorhynchus tshawytscha	Chinook salmon	Salmoniformes	prolyl hydroxylase EGLN3-like	EGLN3	LOC112261606	112261606	LG11
Oncorhynchus tshawytscha	Chinook salmon	Salmoniformes	prolyl hydroxylase EGLN3	EGLN3	LOC112256840	112256840	LG08
Oncorhynchus tshawytscha	Chinook salmon	Salmoniformes	hypoxia inducible factor 1 subunit alpha	HIF1Aa	LOC112261708; hif1a	112261708	LG11
Oncorhynchus tshawytscha	Chinook salmon	Salmoniformes	hypoxia-inducible factor 1-alpha	HIF1Aa	LOC112256768	112256768	LG08
Oncorhynchus tshawytscha	Chinook salmon	Salmoniformes	endothelial PAS domain-containing protein 1	HIF2Aa	LOC112224583; epas1	112224583	LG25
Oncorhynchus tshawytscha	Chinook salmon	Salmoniformes	endothelial PAS domain-containing protein 1	HIF2Aa	LOC112260055	112260055	LG01
Oncorhynchus tshawytscha	Chinook salmon	Salmoniformes	endothelial PAS domain-containing protein 1-like	HIF2Ab	LOC112244629	112244629	LG24
Oncorhynchus tshawytscha	Chinook salmon	Salmoniformes	hypoxia inducible factor 1 subunit alpha, like	HIF3A	hif1al	112265295	LG13
Oncorhynchus tshawytscha	Chinook salmon	Salmoniformes	hypoxia inducible factor 1 subunit alpha, like 2	HIF4A	hif1al2	112231158	LG33
Oreochromis niloticus	Nile tilapia	Perciformes	egl-9 family hypoxia-inducible factor 1a	EGLN1a	egln1a; egln1	100696862	LG13
Oreochromis niloticus	Nile tilapia	Perciformes	egl-9 family hypoxia-inducible factor 2	EGLN2	egln2	100691117	LG14
Oreochromis niloticus	Nile tilapia	Perciformes	egl-9 family hypoxia-inducible factor 3	EGLN3	egln3	100702648	LG19
Oreochromis niloticus	Nile tilapia	Perciformes	hypoxia inducible factor 1 subunit alpha a	HIF1Aa	hif1aa	100703737	LG19
Oreochromis niloticus	Nile tilapia	Perciformes	endothelial PAS domain protein 1b	HIF2Aa	epas1b; epas1	100691768	LG13
Oreochromis niloticus	Nile tilapia	Perciformes	endothelial PAS domain-containing protein 1	HIF2Ab	LOC100695204	100695204	LG8
Oreochromis niloticus	Nile tilapia	Perciformes	hypoxia inducible factor 1 subunit alpha, like	HIF3A	hif1al	100708832	LG14
Perca fluviatilis	European perch	Perciformes	egl-9 family hypoxia-inducible factor 1a	EGLN1a	egln1a	120547839	19
Perca fluviatilis	European perch	Perciformes	egl-9 family hypoxia-inducible factor 2	EGLN2	egln2	120543539	2
Perca fluviatilis	European perch	Perciformes	egl-9 family hypoxia-inducible factor 3	EGLN3	egln3	120549458	20
Perca fluviatilis	European perch	Perciformes	hypoxia inducible factor 1 subunit alpha a	HIF1Aa	hif1aa; HIF-1a	120549074	20
Perca fluviatilis	European perch	Perciformes	endothelial PAS domain protein 1b	HIF2Aa	epas1b	120548035	19
Perca fluviatilis	European perch	Perciformes	endothelial PAS domain protein 1a	HIF2Ab	epas1a	120550882	21
Perca fluviatilis	European perch	Perciformes	hypoxia inducible factor 1 subunit alpha, like	HIF3A	hif1al	120573479	2
Poecilia latipinna	sailfin molly	Cyprinodontiformes	egl-9 family hypoxia inducible factor 1	EGLN1a	egln1	106957736	Un
Poecilia latipinna	sailfin molly	Cyprinodontiformes	egl-9 family hypoxia-inducible factor 2	EGLN2	egln2	106953845	Un
Poecilia latipinna	sailfin molly	Cyprinodontiformes	egl-9 family hypoxia-inducible factor 3	EGLN3	egln3	106953955	Un
Poecilia latipinna	sailfin molly	Cyprinodontiformes	hypoxia inducible factor 1 subunit alpha+hypoxia inducible factor 1 subunit alpha b	HIF1Aa	hif1a+hif1ab	106939010+106963702	Un
Poecilia latipinna	sailfin molly	Cyprinodontiformes	endothelial PAS domain-containing protein 1-like	HIF2Aa	LOC106935051+LOC106942313	106935051+106942313	Un
Poecilia latipinna	sailfin molly	Cyprinodontiformes	endothelial PAS domain-containing protein 1-like	HIF2Ab	LOC106948769	106948769	Un
Poecilia latipinna	sailfin molly	Cyprinodontiformes	hypoxia inducible factor 1 subunit alpha, like	HIF3A	hif1al	106956876	Un
Salmo salar	Atlantic salmon	Salmoniformes	egl-9 family hypoxia-inducible factor 1a	EGLN1a	egln1a	106578747	ssa19
Salmo salar	Atlantic salmon	Salmoniformes	egl nine homolog 1	EGLN1b	LOC106564814	106564814	ssa12
Salmo salar	Atlantic salmon	Salmoniformes	egl nine homolog 1	EGLN1b	LOC106585313	106585313	ssa02
Salmo salar	Atlantic salmon	Salmoniformes	egl-9 family hypoxia-inducible factor 2	EGLN2	egln2	100306807	ssa09
Salmo salar	Atlantic salmon	Salmoniformes	uncharacterized LOC123729256	EGLN2	LOC123729256	123729256	ssa20
Salmo salar	Atlantic salmon	Salmoniformes	egl-9 family hypoxia-inducible factor 3	EGLN3	egln3	106601984	ssa01
Salmo salar	Atlantic salmon	Salmoniformes	prolyl hydroxylase EGLN3-like	EGLN3	LOC106611226	106611226	ssa09
Salmo salar	Atlantic salmon	Salmoniformes	hypoxia inducible factor 1 subunit alpha b	HIF1Aa	hif1ab; HIF1A	106598919	ssa01
Salmo salar	Atlantic salmon	Salmoniformes	hypoxia-inducible factor 1-alpha	HIF1Aa	LOC106610969 ;HIF1A	106610969	ssa09
Salmo salar	Atlantic salmon	Salmoniformes	endothelial PAS domain-containing protein 1	HIF2Aa	LOC106589722; epas1	106589722	ssa28
Salmo salar	Atlantic salmon	Salmoniformes	endothelial PAS domain-containing protein 1	HIF2Aa	LOC106611028	106611028	ssa01
Salmo salar	Atlantic salmon	Salmoniformes	endothelial PAS domain-containing protein 1	HIF2Ab	LOC106593585	106593585	ssa19
Salmo salar	Atlantic salmon	Salmoniformes	Hypoxia-inducible factor 1 alpha	HIF3A	hif1a	100194993	ssa20
Salmo salar	Atlantic salmon	Salmoniformes	hypoxia-inducible factor 1-alpha	HIF3A	LOC106612598	106612598	ssa09
Salmo salar	Atlantic salmon	Salmoniformes	hypoxia inducible factor 1 subunit alpha, like 2	HIF4A	hif1al2	106563688	ssa11
Scophthalmus maximus	turbot	Pleuronectiformes	egl-9 family hypoxia-inducible factor 1a	EGLN1a	egln1a	118283363	10
Scophthalmus maximus	turbot	Pleuronectiformes	egl-9 family hypoxia-inducible factor 2	EGLN2	egln2	118299216	11
Scophthalmus maximus	turbot	Pleuronectiformes	egl-9 family hypoxia-inducible factor 3	EGLN3	egln3	118286054	15
Scophthalmus maximus	turbot	Pleuronectiformes	hypoxia inducible factor 1 subunit alpha a	HIF1Aa	hif1aa	118286010	15
Scophthalmus maximus	turbot	Pleuronectiformes	endothelial PAS domain protein 1b	HIF2Aa	epas1b	118283544	10
Scophthalmus maximus	turbot	Pleuronectiformes	endothelial PAS domain protein 1a	HIF2Ab	epas1a	118287637	16
Scophthalmus maximus	turbot	Pleuronectiformes	hypoxia inducible factor 1 subunit alpha, like	HIF3A	hif1al	118299740	11
Thunnus maccoyii	southern bluefin tuna	Scombriformes	egl-9 family hypoxia-inducible factor 1a	EGLN1a	egln1a	121911342	14
Thunnus maccoyii	southern bluefin tuna	Scombriformes	egl-9 family hypoxia-inducible factor 2	EGLN2	egln2	121898827	6
Thunnus maccoyii	southern bluefin tuna	Scombriformes	egl-9 family hypoxia-inducible factor 3	EGLN3	egln3	121881533	16
Thunnus maccoyii	southern bluefin tuna	Scombriformes	hypoxia inducible factor 1 subunit alpha a	HIF1Aa	hif1aa	121881349	16
Thunnus maccoyii	southern bluefin tuna	Scombriformes	endothelial PAS domain protein 1b	HIF2Aa	epas1b	121911414	14
Thunnus maccoyii	southern bluefin tuna	Scombriformes	endothelial PAS domain-containing protein 1-like	HIF2Ab	LOC121887356	121887356	20
Thunnus maccoyii	southern bluefin tuna	Scombriformes	hypoxia inducible factor 1 subunit alpha, like	HIF3A	hif1al	121898449	6

## Sheet: Table S2
Table S2. Positively selected amino acid positions in HIF1A subunits. MSA Codon corresponds to the position in the multiple sequence alignment for the corresponding HIF1A coding sequence. The type of positive selection corresponds to: E, episodic; P, pervasive. The evidence supporting positive selection was: M, MEME (P < 0.05); F, FEL (P < 0.05); B, BUSTED (Evidence Ratio > 2). Individual amino a…
		MSA Codon	97	140	142	183	274	295	315	354	469	483	524	543	629	630	642	656	660	735	805	810	872	883	894	897	905	921	923	956	976
		Selection Type	E	E	E	E	E	E	E	E	E	E	E	P	E	E	E	E	E	E	E	E	E	E	E	E	E	E	E	E	E	PHD hydroxylation	PHD hydroxylation	FIH hydroxylation	DAPC
Group	Species	Evidence	M,B	M,B	M,B	M,B	M,B	M,B	M,B	M	M,B	M,B	M	F	M,B	M	M,B	M,B	M,B	M,B	M,B	M,B	M,B	M,B	M,B	M,B	M,B	M,B	M,B	M,B	M,B	LXXLAP(1)_seq	LXXLAP(2)_seq	CEVN_seq	Group
HIF1A	Lepisosteus oculatus	hif1a_Lepisosteus_oculatus_2513_7742	V49	M84	S86	L127	C210	S231	K251	T290	M371	F375	S383	-	-	-	-	-	S427	-	-	-	Q443	E452	I463	G464	G471	G487	E489	G516	Q532	LTLLAP	------	CEVN	1
HIF1Aa	Anguilla anguilla	hif1aa_Anguilla_anguilla_9087	V49	L83	S85	L126	C209	S230	K250	T289	M377	F381	-	-	K465	L466	F475	S488	S491	P566	S595	-	Q637	E646	L657	G658	T665	G681	E683	G710	L726	LTLLAP	LEMLAP	CEVN	1
HIF1Aa	Clupea harengus	hif1aa_Clupea_harengus_1315	L49	L84	T86	L127	C212	A233	K253	T292	V382	K386	E394	-	P477	F478	-	S491	G494	P557	M588	M593	G642	E651	L662	-	L665	G680	E682	S709	T729	LTLIAP	LEMLAP	CEVN	1
HIF1Aa	Colossoma macropomum	hif1aa_Colossoma_macropomum_1026	V49	V83	S85	L126	G215	A232	R252	T291	C383	M387	S395	-	H466	S467	Q475	S488	G491	P561	-	-	Q625	E636	L646	G647	S654	G670	E672	T705	A725	LT----	LEMLAP	CEVN	1
HIF1Aa	Danio rerio	hif1aa_Danio_rerio_7150	V48	L82	T84	L125	C207	A228	R248	T287	L375	E379	E387	-	C454	S455	S463	F474	S477	P541	L567	P572	Q606	E617	L627	G628	T635	S649	E651	A678	I698	LT----	LEMLAP	CEVN	2
HIF1Aa	Ctenopharyngodon idella	hif1aa_Ctenopharyngodon_idella_5290	T48	F82	S84	L125	C207	A228	R248	T287	L380	G384	E392	-	C458	S459	S467	Q480	A483	P551	A580	V585	Q616	E627	L637	G638	T645	S659	E661	A688	T708	LT----	LEMLAP	CEVN	2
HIF1Aa	Cyprinus carpio	hif1aa_Cyprinus_carpio_2424	V48	L82	S84	L125	C207	A228	R248	A287	L380	A384	E392	-	-	-	S462	Q475	A478	P546	A575	V580	Q611	E622	L632	D633	N640	S654	E656	A682	T702	LT----	LEMLAP	CEVN	2
HIF1Aa	Carassius auratus	hif1aal_Carassius_auratus_8324	V48	L82	S84	Y125	V207	M228	R248	A287	-	-	-	-	-	-	-	-	-	-	-	-	-	-	-	-	-	-	-	-	-	------	------	----	2
HIF1Aa	Carassius auratus	hif1aal_Carassius_auratus_2317	V48	L82	S84	Y125	V207	M228	R248	A287	L380	A384	E390	-	Y456	S457	S465	Q478	A481	P549	A578	-	Q612	E623	L633	G634	N641	E655	E657	A684	T704	LT----	LDMLAP	CEVN	2
HIF1Aa	Cyprinus carpio	hif1aal_Cyprinus_carpio_8386	V48	L82	S84	L125	C207	A228	R248	T287	L380	A384	A392	-	C458	S459	S467	Q480	P483	P551	A580	V585	Q616	E627	L637	G638	T645	S659	E661	A688	T708	LT----	LEMLAP	CEVN	2
HIF1Aa	Carassius auratus	hif1aal_Carassius_auratus_6095	V48	L82	S84	L125	C207	T228	R248	T287	L380	I384	E392	-	C458	S459	S467	Q480	P483	P551	A580	V585	Q616	E627	L637	G638	T645	S659	E661	A688	T708	LT----	LEMLAP	CEVN	2
HIF1Aa	Carassius auratus	hif1aal_Carassius_auratus_4817	V48	L82	S84	L125	C207	T228	R248	T287	L385	I389	E397	-	C463	S464	S472	Q485	H488	P556	A585	V590	Q621	E632	L642	G643	T650	S664	E666	A693	T713	LT----	LEMLAP	CEVN	2
HIF1Aa	Esox lucius	hif1aa_Esox_lucius_5558	I50	L90	S92	L133	C216	S237	K257	T296	M388	P392	P399	E414	L487	A488	K496	V506	T509	P580	S613	P618	Q658	S667	I674	G675	Q679	S695	E697	G724	A744	LTVLAP	LEMLAP	CEVN	1
HIF1Aa_s1	Salmo salar	hif1aa_s1_Salmo_salar_8919	V50	L86	S88	L129	G212	S233	K253	T292	V377	L381	T388	Q403	L476	V477	K485	G495	S498	P569	V602	P607	Q647	S656	I663	G664	Q668	H684	D686	G713	G733	LALLAP	LEMLAP	CEVN	1
HIF1Aa_s1	Oncorhynchus mykiss	hif1aa_s1_Oncorhynchus_mykiss_5944	V50	M86	S88	L129	G212	S233	K253	T292	V379	L383	P390	Q405	L478	V479	T487	G500	S503	P574	S607	P612	Q661	S670	I677	G678	Q682	H698	D700	G727	G747	LTLLAP	LEMLAP	CEVN	1
HIF1Aa_s1	Oncorhynchus tshawytscha	hif1aa_s1_Oncorhynchus_tshawytscha_1708	V50	M86	S88	L129	G212	S233	K253	T292	V379	L383	P390	Q405	L478	V479	T487	G500	S503	P574	S603	P608	Q651	S660	I667	G668	Q672	H688	D690	G717	G737	LTLLAP	LEMLAP	CEVN	1
HIF1Aa_s2	Salmo salar	hif1aa_s2_Salmo_salar_0969	V97	M136	S138	L179	C258	S279	K299	T338	V428	F432	-	L451	L524	I525	K533	G543	S546	P617	S650	P655	Q695	A704	I711	G714	Q718	S734	E736	G763	V783	LNLLAP	LEMLAP	CEVN	1
HIF1Aa_s2	Oncorhynchus mykiss	hif1aa_s2_Oncorhynchus_mykiss_5629	V77	M116	S118	L159	I242	S263	K283	T322	V412	L416	-	Q435	L508	I509	K517	G527	S530	P601	S630	P635	Q675	S684	I691	G694	Q698	S714	E716	G743	V763	LTLLAP	LEMLAP	CEVN	1
HIF1Aa_s2	Oncorhynchus tshawytscha	hif1aa_s2_Oncorhynchus_tshcwytscha_6768	V63	M102	S104	L145	I228	S249	K269	I308	V398	L402	-	Q421	L494	I495	K503	G513	S516	P587	S616	P621	Q661	S670	I677	G680	Q684	S700	E702	G729	V749	LTLLAP	LEMLAP	CEVN	1
HIF1Aa	Gadus morhua	hif1aa_Gadus_morhua_3958	V49	L88	A90	L131	A213	S234	K254	T293	V391	V395	P418	P433	R507	S508	Q516	A529	-	P600	S626	-	V668	G677	A687	G688	Q692	V708	-	S735	Q755	LTLLAP	LEMLAP	CEVN	3
HIF1Aa	Thunnus maccoyii	hif1aa_Thunnus_maccoyii_1349	V49	L85	I87	L128	N210	S231	K251	T290	M382	L386	P394	K409	V484	T485	K493	T506	S509	P580	S609	P614	Q655	G664	N672	G673	Q676	T692	-	S716	Q736	LTLLAP	LEMLAP	CEVN	3
HIF1Aa	Morone saxatilis	hif1aa_Morone_saxatilis_7121	V49	L85	F87	L128	N210	S231	K251	T290	I383	K391	P399	Q414	H488	V489	K497	A510	S513	P582	-	P611	Q650	C659	S667	G668	Q672	T688	-	S712	Q732	LTLLAP	LETLAP	CEVN	3
HIF1Aa	Micropterus salmoides	hif1aa_Micropterus_salmoides_0761	V49	L85	V87	L128	N210	S231	K251	T290	M383	L387	P395	Q410	T488	T489	K497	T510	-	P582	S611	P616	Q655	G664	Q672	E673	Q677	T693	-	G717	Q737	LTLLAP	LEMLAP	CEVN	3
HIF1Aa	Perca fluviatilis	hif1aa_Perca_fluviatilis_9074	V49	L85	T87	L128	N210	S231	K251	T290	M378	L382	P390	Q405	V480	T481	K489	T502	S505	P576	S605	P610	Q648	G657	Q665	G666	Q670	T686	-	G710	Q730	LTLLAP	LEMLAP	CEVN	3
HIF1Aa	Gasterosteus aculeatus	hif1aa_Gasterosteus_aculeatus_4896	V49	L85	S87	L128	N210	S231	K251	T290	L383	P387	P395	D410	V485	T486	K494	A507	R510	P581	S610	P615	A653	G662	Q670	K671	L675	T691	-	S715	Q735	LTLLAP	LEMLAP	CEVN	3
HIF1Aa	Betta splendens	hif1aa_Betta_splendens_8167	V49	L85	V87	L128	N210	S231	K251	T290	V381	A385	P398	Q413	H487	V488	K496	A509	S512	P578	S607	P612	Q653	G662	I669	Q670	Q674	T690	-	S714	Q734	LTVLAP	LEMLAP	CEVN	3
HIF1Aa	Cyclopterus lumpus	hif1aa_Cyclopterus_lumpus_1277	V49	L85	S87	L128	N210	S231	K251	T290	M386	P390	P398	K413	V488	A489	K497	-	N509	P580	S609	A614	Q652	G661	Q669	K670	L674	T690	-	S714	Q734	LTLLAP	LEMLAP	CEVN	3
HIF1Aa	Lates calcarifer	hif1aa_Lates_calcarifer_2479	V49	L85	I87	L128	N210	S231	K251	T290	M382	L386	P396	R411	T487	T488	K496	T509	S512	P583	S612	A617	Q658	G667	Q675	G676	D680	T696	-	S720	Q740	LTLLAP	LEMLAP	CEVN	3
HIF1Aa	Scophthalmus maximus	hif1aa_Scophthalmus_maximus_6010	V49	L85	I87	L128	T210	S231	K251	T290	S382	L386	P394	R409	V484	T485	K493	T506	S509	P580	S609	P614	Q655	G664	Q672	G673	E677	T693	T695	S722	Q742	LTLLAP	LEMLAP	CEVN	3
HIF1Aa	Acanthochromis polyacanthus	hif1aa_Acanthochromis_polyacanthus_1322	V49	L85	V87	L128	N210	S231	K251	T290	L384	L388	P396	K411	V486	S487	K495	R503	S506	P577	S606	P611	Q652	C661	Q669	G670	S674	T690	-	S714	Q734	LTLLAP	LEMLAP	CEVN	3
HIF1Aa	Oreochromis niloticus	hif1aa_Oreochromis_niloticus_3737	V50	L86	M88	L129	N211	S232	K252	T291	L383	L393	P410	Q425	V502	S503	K511	T524	R527	P598	S621	P626	Q668	C677	Q685	G686	Q690	T706	-	S730	Q750	LTMLAP	LEMLAP	CEVN	3
HIF1Aa	Poecilia latipinna	hif1aa_Poecilia_latipinna_9010_3702	T49	L85	I87	L128	N208	S229	K249	T288	V380	E384	P398	Q414	P491	A492	K500	P513	-	P586	S615	P620	Q661	S670	Q678	G679	Q683	A699	-	G723	Q743	LMLLAP	LEMFAP	CEVN	3
HIF1Aa	Fundulus heteroclitius	hif1aa_Fundulus_heteroclitus_7646	T49	L85	M87	L128	D208	S229	K249	T288	S386	A390	E398	Q413	A488	S489	K498	P511	-	P584	S613	A618	Q660	S669	Q677	G678	Q682	A698	-	S722	Q742	LTLLAP	LEMFAP	CEVN	3
HIF1Aa	Girardinichthys multiradiatus	hif1aa_Girardinichthys_multiradiatus_5803	T49	L85	I87	L128	D208	S229	K249	T288	S377	E381	P389	H400	V477	S478	K486	P499	-	S572	S601	P606	Q647	G656	Q664	G665	Q669	A685	-	S709	Q729	LTQLAP	LEMFAP	CEVN	3
HIF1Aa	Cyprinodon variegatus	hif1aa_Cyprinidon_variegatus_7575	T49	L85	E87	L128	D208	S229	K249	T288	L379	E383	P391	Q405	A482	S483	K491	P504	-	P577	S606	P611	Q652	S661	Q669	G670	T673	A689	-	S713	Q733	LTLLAP	LEMFAP	CEVN	3
HIF1Ab	Clupea harengus	hif1ab_Clupea_harengus_7766	V49	L84	S86	L127	G209	S230	K250	T289	V381	E385	P395	V410	A483	S484	-	E500	-	P573	S641	P646	Q686	E695	L706	G707	D714	G730	S732	S759	Q779	LSLLAP	LEMRAP	CEVN	4
HIF1Ab	Colossoma macropomum	hif1ab_Colossoma_macropomum_5526	V49	L83	S85	L126	T208	S229	K249	T288	M378	F382	-	K392	K470	L471	S482	S495	T498	P573	S632	A637	Q675	E684	L695	G696	D703	G719	S721	G749	Q766	LTVLAP	LEMLAP	CEVN	4
HIF1Ab	Danio rerio	hif1ab_Danio_rerio_3292	V49	L85	S87	L128	S210	S231	K251	T290	I380	F384	-	-	K471	L472	S483	S496	G499	P572	S632	-	Q667	N676	L687	G688	D695	G711	S713	G741	Q758	LTVLAP	LEMLAP	CEVN	4
HIF1Ab	Ctenopharyngodon idella	hif1ab_Ctenopharyngodon_idella_2086	V49	L83	G85	L126	S208	S229	K249	T288	M378	F382	P390	-	K469	L470	S481	S494	G497	P570	S629	-	Q664	E673	L684	G685	D692	G708	S710	G738	Q755	LTVLAP	LEMLAP	CEVN	4
HIF1Ab	Cyprinus carpio	hif1ab_Cyprinus_carpio_0693	V49	V83	S85	L126	S208	S229	K249	T288	I378	F382	P390	-	K469	L470	S481	S494	G497	P570	S629	-	Q664	E673	L684	S685	D692	G708	S710	S738	Q755	LNVLAP	LEMLAP	CEVN	4
HIF1Ab	Carassius auratus	hif1ab_Carassius_auratus_1035	V49	E83	S85	L126	S208	S229	K249	T288	I378	F382	P390	-	K469	L470	S481	S494	G497	P570	S629	-	Q664	A673	L684	S685	D692	G708	S710	H738	Q755	LNVLAP	LEMLAP	CEVN	4
HIF1Ab	Cyprinus carpio	hif1abl_Cyprinus_carpio_1721	V49	L83	C85	L126	L208	S229	K249	T288	I378	F382	P390	-	K469	L470	S481	S494	G497	P570	S629	-	Q664	E673	L684	G685	D692	G708	S710	G738	Q755	LTVLAP	LEMLAP	CEVN	4
HIF1Ab	Carassius auratus	hif1abl_Carassius_auratus_3374	-	E25	S27	L68	S150	S171	K191	T230	I320	F324	P332	-	K411	L412	S423	S436	G439	S512	S571	-	Q606	E615	L626	G627	D634	G650	S652	H680	Q697	LTVLAP	LEMLAP	CEVN	4
HIF1Ab	Carassius auratus	hif1abl_Carassius_auratus_3370	V49	E83	S85	L126	S208	S229	K249	T288	I378	F382	P390	-	K469	L470	S481	S494	G497	K570	S629	-	Q664	E673	L684	G685	D692	G708	S710	H738	Q755	LTVLAP	LEMLAP	CEVN	4
HIF1Ab	Anguilla anguilla	hif1aal_hif1abl_Anguilla_anguilla_9931	V51	L90	S92	L133	C218	S239	K259	T298	A389	L393	P401	E416	K492	A493	T504	C518	G522	P593	I631	-	Q653	S662	L672	G673	D681	T697	E699	-	A738	LTLLAP	LEMLAP	CEVN	1
	Homo sapiens	Q16665_Uniprot	V50	M84	A86	L127	C210	S231	K251	T290	M371	F375	E379	-	P461	L462	L470	-	-	Q579	S657	T662	Q714	E723	I734	G735	D742	E762	N764	-	Q807	LTLLAP	LEMLAP	CEVN
	Mus musculus	AAH26139.1_Genbank	V50	M84	A86	L127	C210	S231	K251	T290	M371	F375	E379	-	P460	L462	L469	N519	N522	Q592	S668	T673	Q724	E733	I744	G745	G752	E772	N774	-	Q817	LTLLAP	LEMLAP	CEVN
	90th percentile DAPC LD Loading				1	2	1,2,3	2			3	1,2,3	2	3	2,3	1,2	2,3	3					1	1,3	1		1,2	1,2	2		2,3
	UniProt Conserved Domains		1		2	2		4	4	4					7	7	7	7	7	7											11
	Other Sites																			1	2
	Domain Code and Position in Human
	1 - bHLH (17-70)
	2 - PAS 1 (85-158)
	3 - Dimerization (170-191)
	4 - PAS 2 (228-298)
	5 - PAC (302-345)
	6 - VHL recognition (380-417)
	7 - ODD (401-603)
	8 - NTAD (531-575)
	9 - VHL recognition (556-572)
	10 - Nuclear localization (718-721)
	11 - CTAD (786-826)
	Other Site Code
	1 - Post-translational Modification (Daly et al. 2021)
	2 - Post-translational Modification (Albanese et al. 2020)

## Sheet: Table S3
Table S3. Positively selected amino acid positions in HIF2A subunits. MSA Codon corresponds to the position in the multiple sequence alignment for the corresponding HIF2A coding sequence. The type of positive selection corresponds to: E, episodic; P, pervasive. The evidence supporting positive selection was: M, MEME (P < 0.05); F, FEL (P < 0.05); B, BUSTED (Evidence Ratio > 2). Individual amino a…
		MSA Codon	109	156	199	200	201	204	240	268	281	285	288	545	547	611	613	634	651	681	683	684	686	707	708	712	715	717	722	724	727	731	750	761	773	786	800	816	887	888	912	929	953	1009	1079	1085	1088	1090	1107
		Selection Type	E	E,P	E	E	E	E	P	E,P	E	E	E	E	E	E	E	E	E	E,P	E	E	E	E	E	E	E	E	E	E	E	E	E	E	E	E	E	E	E	E,P	E	E	E	E	E	E	E	E	E
Group	Species	Evidence	M	M,F	M	M,B	M,B	M,B	F	M,F	M,B	M	M,B	M,B	M,B	M,B	M,B	M,B	M,B	M,F,B	M,B	M,B	M,B	M,B	M,B	M,B	M,B	M,B	M,B	M,B	M	M,B	M	M,B	M,B	M,B	M,B	M,B	M,B	M,F	M,B	M,B	M	M	M,B	M,B	M,B	M,B	M
HIF2A	Lepisosteus oculatus	hif2Aa_Lepisosteus_oculatus_4568	S10	V47	T73	W74	P75	-	-	-	V78	D82	M85	K296	Q298	E343	E345	L365	G378	A408	D410	F411	G412	M421	Y422	A426	-	A428	S431	T433	V436	Q440	V447	V455	P465	T470	Y483	E496	-	-	P567	-	P593	M640	G706	G712	S715	M717	M733
HIF2Ab	Anguilla anguilla	hif2Aal_Anguilla_anguilla_0997	N10	V47	G73	Q74	A75	-	-	-	E78	D82	M85	K316	Q318	G363	E365	L386	G399	A427	D429	L430	G431	-	-	-	-	-	S441	S443	N446	E450	M457	V466	P477	R490	Y503	E516	-	-	P584	-	T616	-	S711	S717	T720	T722	P738
HIF2Aa	Anguilla anguilla	hif2Aa_Anguilla_anguilla_7976	S10	V47	C73	C74	P75	-	-	-	D78	D82	M85	K296	Q298	D343	E345	M365	S381	A411	D413	F414	G416	Q423	Y424	S428	S429	P431	S435	P437	N440	K444	M451	V460	P471	L473	Y486	E499	-	-	P568	-	P599	M646	L712	G718	S721	M723	V736
HIF2Aa	Clupea harengus	hif2Aa_Clupea_harengus_0051	-	I45	S71	C72	S73	-	-	-	E76	D80	M83	K292	Q294	D339	E341	M361	A373	S403	D405	F406	G407	L416	F417	S421	P422	P424	G428	S430	S433	T437	M443	V452	P463	L465	Y478	E494	A553	-	P567	-	P599	V648	T705	S711	S714	M716	M729
HIF2Aa	Colossoma macropomum	hif2Aa_Colossoma_macropomum_0225	S10	V47	S73	C74	S75	-	-	-	E78	D82	M85	K294	Q296	D341	E343	M363	N376	A406	D408	F409	G410	V419	C420	T424	-	-	A426	S428	D430	K434	R441	V450	P461	L463	Y476	E489	-	-	P561	-	P592	L639	M697	T703	P706	M708	L721
HIF2Aa	Danio rerio	hif2Aa_Danio_rerio_5192	C10	I47	G73	Y74	N75	T78	-	-	M80	D84	M87	K296	Q298	D343	E345	L365	S377	S407	D409	F410	G411	V420	Y421	S425	S426	A428	S432	P434	H436	R440	M447	V456	P467	L469	Y482	E495	T553	-	P567	-	P598	M643	M699	T705	Q708	T710	M723
HIF2Aa	Ctenopharyngodon idella	hif2Aa_Ctenopharyngodon_idella_4725	C75	I112	G138	C139	V140	T143	-	-	T145	D149	M152	K361	Q363	D408	E410	L430	S443	S473	D475	F476	G477	M486	Y487	S491	S492	A494	S498	S500	H502	K506	M513	V522	P533	L535	Y548	E561	L617	V618	P633	-	P664	M709	M765	T771	Q774	T776	M789
HIF2Aa	Cyprinus carpio	hif2Aal_Cyprinus_carpio_9786	C10	I47	A73	C74	A75	T78	-	-	T80	D84	M87	K296	Q298	D343	E345	L365	S378	S408	D410	F411	A412	M421	Y422	S426	S427	A429	S433	S435	H437	K441	M448	V457	P468	L470	Y483	E496	T554	-	P568	-	P599	M644	M700	T706	Q709	T711	M724
HIF2Aa	Carassius auratus	hif2Aa_Carassius_auratus_7223	C10	V47	A73	C74	A75	T78	-	-	T80	D84	M87	K296	Q298	D343	E345	L365	S378	S408	D410	F411	G412	M421	Y422	S426	-	-	V428	R430	H433	K437	M444	V453	P464	L466	Y479	E492	T550	-	P564	-	P595	M640	M696	T702	Q705	T707	M720
HIF2Aa	Cyprinus carpio	hif2Aa_Cyprinus_carpio_3442	C10	V47	A73	C74	A75	T78	-	-	M80	D84	M87	K296	Q298	D343	E345	L365	S378	S408	D410	F411	G412	M421	Y422	S426	S427	A429	S433	S435	H437	K441	I448	L457	P468	L470	Y483	E496	T554	-	P568	-	P599	M644	M700	T706	Q709	T711	M724
HIF2Aa	Carassius auratus	hif2Aal_Carassius_auratus_3130	C10	V47	A73	C74	T75	T78	-	-	T80	D84	M87	K296	Q298	D342	E344	L364	-	-	-	-	S370	-	-	-	-	-	-	Q371	A374	-	-	-	M386	-	M389	S402	-	-	-	-	-	-	-	-	-	-	-
HIF2Aa	Esox lucius	hif2Aa_Esox_lucius_1253	N10	V47	G73	C74	S75	A78	-	-	E79	D83	M86	K297	Q299	E344	E346	M366	T376	S406	D408	F409	G410	L421	Y422	S426	P427	A429	P433	D435	S438	K442	M449	V459	P470	L477	Y490	E503	H565	P566	P581	-	T615	-	M712	S718	P721	M723	M736
HIF2Aa_s1	Salmo salar	hif2Aa_s1_Salmo_salar_9722	S10	V47	G73	C74	S75	A78	-	-	E79	D83	T86	K295	Q297	D342	E344	M364	A377	T407	D409	F410	G411	L422	Y423	S427	P428	P430	P434	G436	S439	K443	M450	V460	P471	L478	Y491	E504	H566	R567	P582	-	S616	-	V713	S719	S722	M724	L737
HIF2Aa_s1	Oncorhynchus mykiss	hif2Aa_s1_Oncorhynchus_mykiss_9310	S10	V47	G73	C74	S75	A78	-	-	E79	D83	T86	K295	Q297	D342	E344	M364	A377	T407	D409	F410	G411	L422	Y423	S427	P428	P430	P434	G436	S439	K443	M450	L460	P471	L478	Y491	E504	H566	R567	P582	-	P616	-	V713	S719	S722	M724	L737
HIF2Aa_s1	Oncorhynchus tshawytscha	hif2Aa_s1_Oncorhynchus_tshawytscha_4583	S10	V47	G73	C74	S75	A78	-	-	E79	D83	T86	K295	Q297	D342	E344	M364	A377	T407	D409	F410	G411	L422	Y423	S427	P428	P430	P434	G436	S439	K443	M450	V460	P471	L478	Y491	E504	H566	R567	P582	-	P616	-	V713	S719	S722	M724	L737
HIF2Aa_s2	Salmo salar	hif2Aa_s2_Salmo_salar_1028	N16	V53	G79	C80	P81	V84	-	-	E85	D89	M92	K301	Q303	D348	E350	M370	V383	T413	D415	F416	G417	G428	K429	S433	P434	P436	P440	G442	S445	S449	M455	V465	P476	L483	H496	E509	H571	F572	N587	-	P621	-	V718	S724	S727	-	M738
HIF2Aa_s2	Oncorhynchus mykiss	hif2Aa_s2_Oncorhynchus_mykiss_3001	N10	V47	G73	C74	P75	A78	-	-	E79	D83	M86	K295	Q297	D342	E344	M364	T377	T407	D409	F410	G411	L422	Y423	S427	P428	P430	P434	S436	S439	K443	M450	V460	P471	L478	Y491	E504	H560	L561	N576	-	P610	-	V707	S713	S716	-	M727
HIF2Aa_s2	Oncorhynchus tshawytscha	hif2Aa_s2_Oncorhynchus_tshcwytscha_0055	N10	V47	G73	C74	P75	-	-	-	S77	D81	M84	K293	Q295	D340	E342	M362	T375	T405	D407	F408	G409	L420	Y421	S425	P426	P428	P432	G434	S437	K441	M448	V458	P469	L476	Y489	E502	H564	L565	N580	-	P614	-	V711	S717	S720	M722	M731
HIF2Aa	Gadus morhua	hif2Aa_Gadus_morhua_9556	S11	L48	D74	S75	S76	-	-	-	D79	E83	M86	K300	Q302	D347	E349	I367	G381	P411	D413	F414	G415	A423	Y424	P428	P431	G433	-	-	-	-	M442	I451	P462	L464	Y477	E490	S553	H554	P570	-	V602	S653	V702	S705	S708	M710	I723
HIF2Aa	Betta splendens	hif2Aal_Betta_splendens_0734	S11	I47	G73	C74	C75	-	-	-	D78	D82	M85	K297	Q299	D344	E346	M366	A375	S405	D407	F408	G409	G421	Y422	S426	A429	L431	P435	S437	G440	Q444	M460	V469	P480	L482	Y495	E508	S566	S567	P590	P606	T626	G677	V732	C735	P738	V740	M753
HIF2Aa	Scophthalmus maximus	hif2Aa_Scophthalmus_maximus_3544	N10	V47	G73	G74	G75	S78	-	-	D80	D84	M87	K299	Q301	D346	E348	M368	G381	S411	D413	F414	G415	-	-	S429	A432	L434	P438	S440	G443	K447	V466	V475	P487	L489	Y502	E515	G582	G583	P607	A623	R643	L695	V751	S754	P757	I759	M772
HIF2Aa	Lates calcarifer	hif2Aa_Lates_calcarifer_2873	S14	V51	G77	C78	S79	S82	-	-	D84	D88	M91	K303	Q305	D350	E352	M372	G385	S415	D417	F418	G419	-	-	Q426	A429	L431	P435	S437	S440	K444	M461	V470	P481	L483	Y496	E509	S569	S570	P594	A610	-	L678	V733	S736	S739	I741	M754
HIF2Aa	Morone saxatilis	hif2Aa_Morone_saxatilis_9467	S10	V47	G73	C74	S75	S78	-	S84	D80	D84	M87	K299	Q301	D346	E348	M368	G381	S411	D413	F414	G415	G427	Y428	S432	A435	P437	P441	S443	S446	K450	M467	M476	P487	L489	Y502	E515	S576	N577	P596	A612	A632	L683	S739	N742	S745	I747	M760
HIF2Aa	Micropterus salmoides	hif2Aa_Micropterus_salmoides_2382	S10	V47	G72	C73	S74	S77	-	-	G78	D82	M85	R297	S299	D344	E346	M366	G379	S409	D411	F412	R413	G425	Y426	P430	S433	P435	P439	S441	S444	K448	M464	V473	P484	L486	Y499	E512	S573	S574	P597	A613	A633	L684	V740	N743	S746	-	M760
HIF2Aa	Perca fluviatilis	hif2Aa_Perca_fluviatilis_8035	S10	T47	G73	C74	C75	S78	-	-	N84	D88	M91	K303	Q305	D350	E352	M372	G385	S415	D417	F418	D419	G431	Y432	P436	A439	P441	P445	S447	S450	K454	M465	M474	P485	L487	Y500	E513	S577	K578	P593	A609	A629	L680	V736	S739	S742	I744	M757
HIF2Aa	Gasterosteus aculeatus	hif2Aa_Gasterosteus_aculeatus_1023	S6	-	G69	G70	R71	S74	-	-	D77	D81	M84	K296	Q398	D343	E345	M365	G378	S408	D410	F411	D412	G426	Y427	P431	A434	S436	T440	S442	S445	R449	A460	V466	P477	L479	Y492	E505	G564	P565	P589	A605	P625	L674	V730	G733	S736	N738	-
HIF2Aa	Cyclopterus lumpus	hif2Aa_Cyclopterus_lumpus_3823	S10	V47	G73	C74	G75	G78	-	-	D83	D87	M90	K306	Q308	D353	E355	M375	G388	T418	D420	F421	D422	G432	Y433	S437	S440	P442	P447	S449	S452	K456	V467	V476	P487	L489	Y502	E515	S575	N576	P599	A615	N635	L684	V740	S743	S743	V748	V761
HIF2Aa	Thunnus maccoyii	hif2Aa_Thunnus_maccoyii_1414	S10	V47	G73	C74	S75	S78	-	-	D94	D98	M101	K313	Q315	D360	E362	M382	G395	T425	D427	F428	G429	G441	Y442	S446	T449	P451	P455	A457	S460	K464	M481	V490	P501	L503	Y516	E529	S590	N591	P614	S630	A650	L701	V757	-	S762	I764	M777
HIF2Aa	Acanthochromis polyacanthus	hif2Aa_Acanthochromis_polyacanthus_7545	S10	V47	S73	S74	S75	S78	-	-	S81	D85	M88	K300	Q302	D347	E349	M369	G382	S412	D414	F415	G416	S428	Y429	S433	A436	P438	P442	S444	S447	K451	M468	V477	P488	L490	Y503	E516	S577	N578	P601	S617	A637	L691	V746	S749	S752	A754	M765
HIF2Aa	Oreochromis niloticus	hif2Aa_Oreochromis_niloticus_1768	S10	V47	S73	C74	S75	S78	-	-	D83	N87	M90	K302	Q304	D349	E351	M371	A383	S413	D415	F416	S417	A428	Y429	S433	A436	A438	P442	S444	S447	K451	V468	V478	P489	L491	Y504	E517	S577	N578	P601	S617	G637	L688	V743	S746	P749	F751	M762
HIF2Aa	Poecilia latipinna	hif2Aal_Poecilia_latipinna_5051_2313	-	-	-	-	-	-	-	-	-	-	M1	K209	Q211	D256	E258	M278	A291	S321	D323	F324	G325	P337	F338	S342	P345	P347	-	C351	I354	K358	A375	V384	P395	L397	Y410	E423	S484	L485	P503	Q519	Q539	L584	L640	R643	T646	A648	M659
HIF2Aa	Girardinichthys multiradiatus	hif2Aa_Girardinichthys_multiradiatus_8839	S24	V61	S87	C88	G89	-	-	-	N92	D96	M99	K310	Q312	D357	E359	M379	-	S419	D421	F422	G423	P435	F436	S440	S443	P445	P449	S451	S454	K458	I475	V484	P495	L497	Y510	E523	S584	I585	P603	Q619	Q639	L683	L739	R742	T745	I747	M758
HIF2Aa	Fundulus heteroclitius	hif2Aa_Fundulus_heteroclitus_3321	S10	V47	S73	S74	G75	S78	-	-	N87	D91	M94	K305	Q307	D352	E354	M374	A387	S417	D419	F420	G421	P433	F434	S438	S441	H443	P447	S449	S452	K456	V473	V482	P493	L495	Y508	E521	S582	M583	P601	Q617	Q637	L680	L736	R739	T742	V744	M755
HIF2Aa	Cyprinodon variegatus	hif2Aa_Cyprinidon_variegatus_0627	S10	V47	T73	M74	N75	A78	-	-	N88	D92	M95	K306	Q308	D353	E355	M375	A388	S418	D420	F421	G422	P434	F435	S439	S442	P444	S448	S450	G453	K457	M475	M484	P495	L497	Y510	E523	S584	M485	P603	Q619	Q639	L682	L738	K741	T744	I746	M757
HIF2Ab	Clupea harengus	hif2Ab_Clupea_harengus_4118	S43	V90	G116	G117	P118	-	-	-	H121	G125	V128	M331	Q333	N380	E382	R402	G404	S425	G427	F428	G429	-	-	-	-	-	-	-	-	-	-	L442	P452	L453	-	-	-	-	-	-	-	-	-	-	-	-	-
HIF2Ab	Colossoma macropomum	hif2Ab_Colossoma_macropomum_9265	H10	V47	G73	S74	V75	-	-	-	Q78	D82	M85	K296	Q298	E343	E345	M365	S378	A408	D410	F411	G412	F422	Y423	S427	A430	S432	-	-	L437	A441	L448	-	P457	C462	Y476	E489	L545	Y546	P562	-	-	-	Q671	S677	M680	D682	S698
HIF2Ab	Danio rerio	hif2Ab_Danio_rerio_6886	H10	I47	G73	H74	T75	Q78	-	-	R80	L84	M87	K298	Q300	S345	E347	T367	S381	A411	D413	F414	E415	F424	F425	S429	K430	P432	P436	S437	V440	P444	L452	V461	P472	C481	C494	E507	L563	S564	P580	-	-	M639	K703	H709	T712	G714	S730
HIF2Ab	Ctenopharyngodon idella	hif2Ab_Ctenopharyngodon_idella_3767	H10	I47	G73	R74	T75	Q78	-	-	R80	D84	M87	K298	Q300	S345	E347	M367	S383	A413	D415	F416	E417	Y426	F427	T431	K432	P434	-	S435	V438	P442	L450	V459	P470	C479	C492	E505	L561	S562	P578	-	-	M637	K701	H707	A710	G712	S728
HIF2Ab	Cyprinus carpio	hif2Ab_Cyprinus_carpio_9593	H10	I47	G73	C74	T75	Q78	-	-	W80	D84	M87	K298	Q300	S345	E347	M367	S383	A413	D415	F416	D417	F426	F427	T431	K432	P434	P438	S439	V442	P446	L454	R463	P474	R483	C496	E509	L565	S566	P582	-	-	M641	L704	H710	A713	G715	S731
HIF2Ab	Carassius auratus	hif2Abl_Carassius_auratus_6146	H10	I47	G73	R74	T75	R78	-	-	R80	D84	M87	K298	Q300	S345	E347	M367	S383	A413	D415	F416	D417	F426	F427	T431	-	P433	G437	S439	V442	P446	L454	R463	P474	R483	C496	E509	L565	S566	P582	-	-	M641	K705	S708	H711	S713	S730
HIF2Ab	Cyprinus carpio	hif2Abl_Cyprinus_carpio_0164	H10	I47	G73	H74	T75	Q78	-	-	R80	D84	M87	K298	Q300	S345	E347	M367	S383	A413	D415	F416	D417	F426	F427	T431	P434	V436	-	S439	V442	P446	L454	R463	P474	R483	C496	E509	L565	S566	P582	-	-	M641	K705	H711	A714	G716	S732
HIF2Ab	Carassius auratus	hif2Ab_Carassius_auratus_1552	H10	V47	G73	C74	T75	Q78	-	-	R80	D84	M87	K298	Q300	S345	E347	M367	S383	A413	D415	F416	D417	F426	F427	T431	K432	P434	P438	S439	V442	P446	L454	R463	P474	R483	C496	E509	L565	S566	P582	-	-	M641	K705	H711	A714	G716	S732
HIF2Ab	Salmo salar	hif2Abl_Salmo_salar_3585	I10	L40	F66	A67	D68	T71	-	E96	E109	E113	K116	K312	Q314	G367	E369	-	-	-	-	-	-	-	-	-	-	-	-	-	-	-	-	-	-	-	-	-	-	-	-	-	-	-	-	-	-	-	-
HIF2Ab	Oncorhynchus mykiss	hif2Ab_Oncorhynchus_mykiss_2879	I10	L40	S78	L79	T80	Q83	R115	A138	E151	E155	K158	K354	Q356	G414	E416	-	-	-	-	-	-	-	-	-	-	-	-	-	-	-	-	-	-	-	-	-	-	-	-	-	-	-	-	-	-	-	-
HIF2Ab	Oncorhynchus tshawytscha	hif2Abl_Oncorhynchus_tshawytscha_4629	I10	L40	F66	A67	D68	T71	R81	A104	E117	E121	K124	K320	Q322	G375	E377	-	-	-	-	-	-	-	-	-	-	-	-	-	-	-	-	-	-	-	-	-	-	-	-	-	-	-	-	-	-	-	-
HIF2Ab	Gadus morhua	hif2Ab_Gadus_morhua_1593	A10	L40	Y66	T67	A68	C71	-	S85	K95	A99	R102	M310	Q312	-	-	-	-	-	-	-	-	-	-	-	-	-	-	-	-	-	-	-	-	-	-	-	-	-	-	-	-	-	-	-	-	-	-
HIF2Ab	Betta splendens	hif2Ab_Betta_splendens_5653	A10	V40	A66	A67	G68	A71	-	-	E93	H97	V100	K294	Q296	G348	E350	R364	-	-	-	Y365	-	-	-	-	-	-	-	-	-	-	-	-	-	-	-	-	-	-	-	-	-	-	-	-	-	-	-
HIF2Ab	Thunnus maccoyii	hif2Ab_Thunnus_maccoyii_7356	A10	I40	N66	F67	G68	A71	G80	D92	Q102	E106	V109	K304	Q306	G358	E360	R374	-	-	-	-	-	-	-	-	-	-	-	-	-	-	-	-	-	-	-	-	-	-	-	-	-	-	-	-	-	-	-
HIF2Ab	Micropterus salmoides	hif2Ab_Micropterus_salmoides_6373	A10	V40	N66	A67	G68	A71	T76	Y92	E102	L106	S109	K303	Q305	G357	E359	R373	-	-	-	Y374	W375	-	-	-	-	-	-	-	-	-	-	-	-	-	-	-	-	-	-	-	-	-	-	-	-	-	-
HIF2Ab	Morone saxatilis	hif2Ab_Morone_saxatilis_6086	A10	V40	K66	T67	G68	T71	V76	C92	E102	V106	S109	K303	Q305	G357	E359	M375	-	-	-	C376	-	-	-	-	-	-	-	-	-	-	-	-	-	-	-	-	-	-	-	-	-	-	-	-	-	-	-
HIF2Ab	Perca fluviatilis	hif2Ab_Perca_fluviatilis_0882	M10	V40	I66	T67	G68	A71	A76	C92	K102	V106	S109	K303	Q305	G357	E359	R373	-	-	-	Y374	L375	-	-	-	-	-	-	-	-	-	-	-	-	-	-	-	-	-	-	-	-	-	-	-	-	-	-
HIF2Ab	Gasterosteus aculeatus	hif2Ab_Gasterosteus_aculeatus_9002	A10	V40	E66	S67	R68	A71	V76	C92	E98	A102	S105	K299	Q301	C353	F355	I362	G364	H368	E370	S371	Q372	F375	H376	-	-	-	-	-	-	-	-	-	-	-	-	-	-	-	-	-	-	-	-	-	-	-	-
HIF2Ab	Cyclopterus lumpus	hif2Ab_Cyclopterus_lumpus_8962	A10	V40	E66	T67	W68	A71	K76	R92	E102	T106	V109	K306	Q308	G360	E362	I376	-	-	-	-	-	-	-	-	-	-	-	-	-	-	-	-	-	-	-	-	-	-	-	-	-	-	-	-	-	-	-
HIF2Ab	Lates calcarifer	hif2Ab_Lates_calcarifer_2791	A10	I40	N66	A67	G68	A71	T76	C92	E102	A106	S109	K303	Q305	G357	E359	L375	-	-	-	S376	-	-	-	-	-	-	-	-	-	-	-	-	-	-	-	-	-	-	-	-	-	-	-	-	-	-	-
HIF2Ab	Scophthalmus maximus	hif2Ab_Scophthalmus_maximus_7637	A10	V40	N66	A67	A68	A71	T76	C92	D102	A106	M109	K309	Q311	G363	E365	L381	-	-	-	S382	-	-	-	-	-	-	-	-	-	-	-	-	-	-	-	-	-	-	-	-	-	-	-	-	-	-	-
HIF2Ab	Oreochromis niloticus	hif2Ab_Oreochromis_niloticus_5204	A10	V40	N66	N67	G68	A71	M76	C92	D102	F106	S109	K303	Q305	G357	E359	R373	-	-	-	Y374	L375	-	-	-	-	-	-	-	-	-	-	-	-	-	-	-	-	-	-	-	-	-	-	-	-	-	-
HIF2Ab	Acanthochromis polyacanthus	hif2Ab_Acanthochromis_polyacanthus_8368	A10	I40	N66	A67	E68	H71	R76	V88	V96	F100	S103	K297	Q299	G351	E353	L369	-	-	-	T370	-	-	-	-	-	-	-	-	-	-	-	-	-	-	-	-	-	-	-	-	-	-	-	-	-	-	-
HIF2Ab	Poecilia latipinna	hif2Abl_Poecilia_latipinna_8769	A10	V40	T66	A67	G68	A71	G76	-	E96	L100	L103	K296	Q298	S350	S352	-	-	A361	L363	F364	G365	-	-	-	-	-	-	-	-	-	-	-	P369	-	L372	E380	-	-	-	-	-	-	-	-	-	-	-
HIF2Ab	Fundulus heteroclitius	hif2Ab_Fundulus_heteroclitus_8888	A10	V40	G70	C71	N72	A75	A78	-	E96	I100	L103	K297	Q299	G351	E353	R370	-	-	-	-	-	-	-	-	-	-	-	-	-	-	-	-	-	-	-	-	-	-	-	-	-	-	-	-	-	-	-
HIF2Ab	Girardinichthys multiradiatus	hif2Ab_Girardinichthys_multiradiatus_5101	A10	I40	T66	E67	T68	P71	T78	-	E98	F102	L105	K298	Q300	G352	E354	R371	-	-	-	-	-	-	-	-	-	-	-	-	-	-	-	-	-	-	-	-	-	-	-	-	-	-	-	-	-	-	-
HIF2Ab	Cyprinodon variegatus	hif2Ab_Cyprinidon_variegatus_5546	A10	I40	A66	A67	G68	V71	H80	-	Q96	F100	L103	K296	Q298	C350	C352	-	-	-	-	-	-	-	-	-	-	-	-	-	-	-	-	-	-	-	-	-	-	-	-	-	-	-	-	-	-	-	-
	Homo sapiens	Q99814_Uniprot	S10	V47	V73	C74	S75	E78	-	-	E80	D84	M87	K299	Q301	E346	E348	L367	S383	S413	D415	F416	G417	A426	Y427	I431	-	P433	P437	A439	L442	S446	-	V459	P470	S476	Y489	E502	-	Q557	P573	-	P603	G655	G724	G730	S733	L735	M751
	Mus musculus	AAH57870.1_Genbank	S10	V47	V73	C74	S75	E78	-	-	E80	D84	M87	K299	Q301	E346	E348	L367	T383	S413	D415	F416	G417	A426	Y427	I431	-	P433	P437	A439	L442	S446	-	V459	P470	S475	Y488	E501	-	Q556	P572	-	P602	G654	G728	T734	S737	L739	M755
	90th percentile DAPC LD Loading		1,3		2,3	1,2	1,2,3	3			1,2	2	2,3	2				2,3	1	2	2		1	2,3			2	2	2	2	3	1		1			1,2		1,2	1,2,3	2		3		1,2	1	2,3	1,3	1
	UniProt Conserved Domains			1								2	2	4		5																						6
	Other Sites					1							1	1					1,2	1
	Domain Code and Position in Human
	1 - bHLH (14-67)
	2 - PAS 1 (84-154)
	3 - Dimerization (171-192)
	4 - PAS 2 (230-300)
	5 - PAC (304-347)
	6 - NTAD (496-542)
	7 - CTAD (830-870)
	Other Site Code
	1 - Post-translational modification (Daly et al. 2021)
	2 - Post-translational modification (Albanese et al. 2020)
[truncated: 11 more columns]

## Sheet: Table S4
Table S4. Positively selected amino acid positions in HIF3A subunits. MSA Codon corresponds to the position in the multiple sequence alignment for the corresponding HIF3A coding sequence. The type of positive selection corresponds to: E, episodic; P, pervasive. The evidence supporting positive selection was: M, MEME (P < 0.05); F, FEL (P < 0.05); B, BUSTED (Evidence Ratio > 2). Individual amino a…
		MSA Codon	11	25	89	176	311	456	461	462	473	483	485	491	516	525	577	597	599	602	610	643	658	670	675	688	720	832
		Selection Type	E,P	E	E	E	E	E	E	E	P	E,P	E	E	E,P	E	E	E	E,P	E	E	E	E	E	E	E	E	E	PHD hydroxylation	PHD hydroxylation	DAPC
Group	Species	Evidence	M,F,B	M,B	M,B	M,B	M	M,B	M,B	M,B	F	M,F,B	M,B	M,B	M,F,B	M,B	M,B	M,B	M,F,B	M,B	M,B	M,B	M,B	M,B	M,B	M,B	M,B	M,B	LXXLAP(1)_seq	LXXLAP(2)_seq	Group
HIF3A	Lepisosteus oculatus	hif3A_Lepisosteus_oculatus_9100	-	-	Q15	S62	S197	-	-	-	-	L303	S305	-	-	-	-	-	-	-	S314	G316	E318	K328	R333	K344	E375	A461	------	LDMLAP	3
HIF3A	Anguilla anguilla	hif3A_Anguilla_anguilla_9396	E9	K10	R73	S116	S242	-	S363	E364	-	I372	S374	F378	-	Q411	-	-	S446	L449	S450	S452	E454	K463	K468	P479	E510	A593	LQQLAP	LDMLAP	3
HIF3A	Clupea harengus	hif3A_Clupea_harengus_9740	-	K8	A71	D123	N249	-	V379	E380	-	S389	S391	L397	-	R430	-	-	A464	L467	S468	-	-	R477	K482	T492	E523	M620	LLQLAP	LEMLAP	1
HIF3A	Colossoma macropomum	hif3A_Colossoma_macropomum_1580	-	K6	R69	S115	N240	-	V366	E367	-	S375	S377	N383	-	P416	-	-	S450	-	G452	V454	E456	K466	K471	T482	E513	S603	LLQLAP	LDMLAP	1
HIF3A	Danio rerio	hif3A_Danio_rerio_3376	S6	K7	Q70	S114	N236	-	E362	E363	-	E371	S373	L379	-	C412	-	-	H446	A449	S450	A452	E454	K464	K469	S480	Q508	A600	LLQLAP	LDMLAP	2
HIF3A	Ctenopharyngodon idella	hif3A_Ctenopharyngodon_idella_5103	N6	K7	Q70	S115	S240	-	E366	E367	E373	E382	S384	L390	-	Q423	-	-	P457	A460	S461	A463	E465	K475	K480	S491	Q519	A612	LMQLAP	LDMLAP	2
HIF3A	Cyprinus carpio	hif3A_Cyprinus_carpio_3773	M6	K7	Q70	S115	S240	-	K366	E367	-	E379	D381	L387	-	S420	-	-	P454	A457	S458	A460	E462	K472	K477	S488	Q516	A609	LMQLAP	LDMLAP	2
HIF3A	Carassius auratus	hif3Al_Carassius_auratus_8496	A5	K7	Q70	S115	S240	-	E366	E367	-	E377	D379	L385	-	S418	-	-	P452	A455	S456	A458	E460	K470	K475	S486	S514	A607	LLQLAP	LDMLAP	2
HIF3A	Cyprinus carpio	hif3Al_Cyprinus_carpio_4573	-	K7	Q70	S115	S240	-	K366	E367	-	E376	S378	L384	-	C417	-	-	P451	A454	S455	A457	E459	K469	K474	T485	Q513	A607	LLQLAP	LDMLAP	2
HIF3A	Carassius auratus	hif3Al_Carassius_auratus_5010	-	K7	Q70	S115	S240	-	E366	E367	-	E376	S378	L384	-	C417	-	-	P451	A454	S455	A457	E459	K469	K474	S485	Q513	A607	LQQLAP	LDMFAP	2
HIF3A	Esox lucius	hif3A_Esox_lucius_2786	G9	K10	R73	S119	S245	-	A366	L367	-	Q376	C378	V384	-	Q417	S468	S469	Q471	L474	S477	V479	E481	K490	R495	M506	E535	A629	LLHRAP	LDMLAP	1
HIF3A_s1	Salmo salar	hif3A_s1_Salmo_salar_4993	R9	K10	R72	S118	S244	-	A372	S373	-	S382	S384	L390	-	L423	-	-	A458	L461	I462	I464	E466	K475	C480	P491	E520	A614	LLQLAP	LDMLAP	1
HIF3A_s1	Oncorhynchus mykiss	hif3A_s1_Oncorhynchus_mykiss_7593	G9	K10	R72	S118	S244	-	A366	S367	-	N376	S378	L384	-	L417	-	-	A451	L454	I455	I457	E459	K468	C473	P484	E513	A607	LLQLAP	LDMLAP	1
HIF3A_s1	Oncorhynchus tshawytscha	hif3A_s1_Oncorhynchus_tshawytscha_5295	G9	K10	S73	S119	S245	-	A367	S368	-	N377	S379	L385	-	L418	-	-	A452	L455	I456	I458	E460	K469	C474	P485	E514	A608	LLQLAP	LDMLAP	1
HIF3A_s2	Salmo salar	hif3A_s2_Salmo_salar_2598	G9	Q10	S73	D119	S245	E370	S375	D376	-	N383	S385	Q391	-	L421	-	S455	T457	L460	I461	I463	E465	R474	C479	P490	E519	A613	LLQLAP	LDMLAP	1
HIF3A_s2	Oncorhynchus mykiss	hif3A_s2_Oncorhynchus_mykiss_3712	A9	Q10	S73	D119	S245	-	A367	S368	-	N377	S379	Q385	-	L418	-	S452	T454	L457	I458	I460	E462	K471	C476	P487	G516	A610	LLQLAP	LDMLAP	1
HIF3A	Gadus morhua	hif3A_Gadus_morhua_0760	G6	K8	R71	S118	S233	G369	E374	E375	E380	D389	D391	L397	-	S429	-	S471	S473	S476	A477	A479	S481	R491	C496	Q508	E539	A646	LMQLTP	LEMLAP	1
HIF3A	Betta splendens	hif3A_Betta_splendens_7485	E9	K11	R74	S127	S250	E377	P382	E383	A389	P398	S400	L406	-	S439	-	S477	V479	L482	S483	C485	E492	K502	W507	L518	E548	A650	LVLVAP	LDMLAP	3
HIF3A	Thunnus maccoyii	hif3A_Thunnus_maccoyii_8449	V9	K11	Q74	S141	S265	S398	P403	D404	G412	P421	S423	L429	G454	N463	-	S504	D506	Q509	E510	C543	R545	Q555	W560	T571	E603	A706	LLQLAP	LDMLAP	3
HIF3A	Morone saxatilis	hif3A_Morone_saxatilis_1347	A9	K11	R74	S126	T211	S341	S346	D347	D355	T364	S366	F372	-	S405	-	S444	D446	P449	S450	E452	E454	K464	W469	-	E509	A612	LLQLAP	LEMLAP	3
HIF3A	Micropterus salmoides	hif3A_Micropterus_salmoides2851	A9	K11	Q74	S120	S245	S375	S380	D381	S391	S400	S402	F408	G433	S442	-	S478	P480	S483	S489	C491	D493	K503	W508	L519	E550	A653	LLQLAP	LDMLAP	3
HIF3A	Perca fluviatilis	hif3A_Perca_fluviatilis_3479	A9	K11	R74	S131	S256	S389	S394	D395	S405	P414	S416	N422	G447	S456	S499	D505	E507	Q510	S511	C513	E515	Q527	W532	Q543	E574	A673	LLLLAP	LDMLAP	3
HIF3A	Gasterosteus aculeatus	hif3A_Gasterosteus_aculeatus_8000	V9	K11	Q75	S131	S256	S389	P394	E395	S403	P412	S414	F420	G445	N454	-	S491	S493	S496	I503	C505	E507	R517	W522	M532	E562	P664	VLQLAP	LEMLAP	3
HIF3A	Cyclopterus lumpus	hif3A_Cyclopterus_lumpus_7996	V9	K11	R75	S147	S272	S406	S411	D412	G422	P431	S433	F439	G461	N470	-	A511	S513	S516	S523	C525	E527	R537	W542	L553	E583	A680	LLQLAP	LDMLAP	3
HIF3A	Lates calcarifer	hif3A_Lates_calcarifer_2689	T10	K12	R75	S127	S252	P382	S387	D388	S396	P405	C407	F413	G438	S447	-	-	S484	S487	S488	E490	E500	K510	W515	L526	E557	A660	LLQLAP	LDMLAP	3
HIF3A	Scophthalmus maximus	hif3A_Scophthalmus_maximus_9740	A9	S23	Q86	S145	S270	P400	S405	D406	S414	P423	R425	F431	G455	S464	-	S500	S502	S505	S512	C514	E516	K526	R531	L542	E573	A672	LFQLAS	LDMLAP	3
HIF3A	Acanthochromis polyacanthus	hif3A_Acanthochromis_polyacanthus_3874	-	K9	E72	S118	S239	-	T364	S365	-	L375	N377	M383	K408	S417	-	A454	S456	L459	L460	I462	K477	K487	W492	V503	E534	A639	LLQLAP	LDMLAP	1
HIF3A	Oreochromis niloticus	hif3A_Oreochromis_niloticus_8832	A9	K11	R74	N129	S254	A382	S387	E388	T398	S407	S409	M415	P440	S449	-	S491	S493	S496	S497	S505	E507	K517	W522	V533	E563	A657	LLQLAP	LDMLAP	3
HIF3A	Poecilia latipinna	hif3A_Poecilia_latipinna_6876	A9	K11	R74	N120	T243	S376	S381	D382	-	A386	S388	L394	A416	S425	D468	G488	R490	Q493	S494	C496	D498	R508	C513	A524	Q555	A652	LLQLA-	LEMYAP	3
HIF3A	Fundulus heteroclitius	hif3A_Fundulus_heteroclitus_0192	A10	K12	R75	N124	T249	S382	S387	D388	-	S396	S398	L404	G429	S438	-	S477	E479	L482	S483	C485	D487	K497	C502	V513	E544	A644	LLQLDP	LEMYAP	3
HIF3A	Girardinichthys multiradiatus	hif3A_Girardinichthys_multiradiatus_3782	A9	K11	R74	N151	T276	S409	S414	D415	-	S426	D428	F434	R459	S468	-	S505	E507	L510	S511	C513	E515	K525	C530	I542	E573	A673	LLQLAP	LEMYAP	3
HIF3A	Cyprinodon variegatus	hif3A_Cyprinodon_variegatus_2506	A9	K11	R74	N118	T243	S376	S381	D382	-	P391	S393	L399	G424	S433	-	S471	E473	L476	S477	C479	E481	K491	C496	I507	D538	A638	LLQLEN	LEMYAP	3
	Homo sapiens	Q9Y2N7_Uniprot	P38	R52	A115	S158	S290	-	-	-	-	-	-	-	P428	H437	H483	-	-	P484	D491	P493	E495	R505	G510	P565	R596	S734
	90th percentile DAPC LD Loading		1,2		2		1		1,2	1		1,2		1	1	1,2			2		1	1				1	2
	UniProt Conserved Domains		1	1	3		4													6,7	6,7	6,7	6,7	6,7	6	6
	Domain Code and Position in Human
	1 - bHLH (14-67)
	2 - Nuclear localization (77-100)
	3 - PAS-1 (82-154)
	4 - PAS-2 (227-297)
	5 - Nuclear export (230-274)
	6 - ODD (452-581)
	7 - NTAD (454-506)

## Sheet: Table S5
Table S5. Positively selected amino acid positions in HIF4A subunits. MSA Codon corresponds to the position in the multiple sequence alignment for the corresponding HIF4A coding sequence. The type of positive selection corresponds to: E, episodic; P, pervasive. The evidence supporting positive selection was: M, MEME (P < 0.05); F, FEL (P < 0.05); B, BUSTED (Evidence Ratio > 2). Individual amino a…
		MSA Codon	71	75	160	303	310	394	546	561	715	779	807	854	867	879	892
		Selection Type	E	P	E	E	E	E,P	E	E	E,P	E,P	E	E	E	E	E,P	PHD hydroxylation	FIH hydroxylation	DAPC
Group	Species	Evidence	M,B	F	M,B	M,B	M,B	M,F	M,B	M,B	M,F	M,F,B	M	M	M	M,B	M,F,B	LXXLAP(1)_seq	CEVN_seq	Group
HIF4A	Lepisosteus oculatus	hif4A_Lepisosteus_oculatus_7670	-	-	-	-	-	L38	Q185	D200	P331	-	S399	P442	T455	P465	T478	LDTLAP	CEVN	2
HIF4A	Anguilla anguilla	hif4A_Anguilla_anguilla_5766	-	-	C78	T207	T214	H298	L392	S407	S503	M553	K578	P609	F617	P627	C639	LETLAP	CEVN	2
HIF4A	Clupea harengus	hif4A_Clupea_harengus_0319	D12	T16	N101	P225	T232	F316	Q415	-	C528	P581	D602	H632	R640	P650	A662	LGALAS	CEVN	2
HIF4A	Colossoma macropomum	hif4A_Colossoma_macropomum_9818	D12	H16	S101	P211	T218	L302	D396	-	L495	-	K546	P582	S592	K604	V615	LDSLAP	CELN	2
HIF4A	Ctenopharyngodon idella	hif4A_Ctenopharyngodon_idella_3499	D11	E15	N100	P205	T212	R296	Q390	S405	T509	C551	K564	L598	R606	S614	D626	LDSLAP	CEVN	2
HIF4A	Danio rerio	hif4A_Danio_rerio_7283	-	E11	S96	G199	S206	R290	Q385	S399	T498	P540	K553	L587	R595	P605	A617	LDSLAP	CEVN	2
HIF4A	Cyprinus carpio	hif4a_Cyprinus_carpio_6640	D11	E15	S100	P210	T217	R301	Q395	S406	T510	-	E563	P597	R605	P615	L627	LDSLAP	CEVN	2
HIF4A	Carassius auratus	hif4A_Carassius_auratus_8503	D11	D15	L100	P207	T214	H298	S392	F407	T499	-	E552	P586	R594	P604	F616	LDSLAP	CEVN	2
HIF4A	Esox lucius	hif4A_Esox_lucius_4933	R70	R74	Y157	N280	T287	Y371	H465	-	P565	N610	A630	P668	T676	K681	C694	LDSLAP	CEGI	1
HIF4A	Salmo salar	hif4A_Salmo_salar_3688	D11	Q15	N100	C223	V230	H314	A411	-	T509	P554	T573	S612	T620	L630	C643	LDSLAP	CEVT	2
HIF4A	Oncorhynchus mykiss	hif4A_Oncorhynchus_mykiss_0148	D11	Q15	N100	R223	V230	H314	A410	-	T508	P553	K572	S611	T619	P629	C642	LDSLAP	CEVT	2
HIF4A	Oncorhynchus tshawytscha	hif4A_Oncorhynchus_tshawytscha_1158	D11	Q15	N100	R223	V230	H314	A410	-	T508	P553	K572	S611	T619	P629	C642	LDSLAP	CEVT	2
	90th percentile DAPC LD Loading		1	1	1			1				1				1	1
	Conserved Domain Codes					2	2	3
	1 - bHLH
	2 - PAS-1
	3 - PAS-2
	4 - ODD
	5 - C-TAD

## Sheet: Table S6
Table S6. Positively selected amino acid positions in EGLN1 subunits. MSA Codon corresponds to the position in the multiple sequence alignment for the corresponding EGLN1 coding sequence. The type of positive selection corresponds to: E, episodic; P, pervasive. The evidence supporting positive selection was: M, MEME (P < 0.05); F, FEL (P < 0.05); B, BUSTED (Evidence Ratio > 2). Individual amino a…
		MSA Codon	13	78	79	89	90	91	167	395
		Selection Type	E	E	E	E	E	E	E	E	DAPC
Group	Species	Evidence	M,B	M,B	M,B	M,B	M,B	M,B	M,B	M,B	Group
EGLN1a	Lepisosteus oculatus	egln1a_Lepisosteus_oculatus_6669	S9	Q66	-	R74	D75	G76	Q126	Q307	4
EGLN1a	Anguilla anguilla	egln1a_Anguilla_anguilla_7600	-	L56	T57	A65	E66	S67	R102	Q283	3
EGLN1a	Clupea harengus	egln1a_Clupea_harengus_0941	L7	Q64	S65	R73	P74	S75	-	N275	1
EGLN1a	Colossoma macropomum	egln1a_Colossoma_macropomum_0076	P8	A66	P67	Q75	G76	S77	L124	Q310	3
EGLN1a	Danio rerio	egln1a_Danio_rerio_9385	L8	Q65	T66	-	-	-	-	Q257	2
EGLN1a	Ctenopharyngodon idella	egln1al_Ctenopharyngodon_idella_4812	L8	Q65	T66	A74	D75	P76	-	Q256	2
EGLN1a	Cyprinus carpio	egln1a_Cyprinus_carpio_9512	L8	Q65	T66	T74	D75	P76	-	Q263	2
EGLN1a	Carassius auratus	egln1a_Carassius_auratus_6581	L8	Q65	T66	D74	P75	D76	-	Q260	2
EGLN1a	Cyprinus carpio	egln1al_Cyprinus_carpio_5546	L8	Q65	T66	A74	D75	P76	-	S262	1
EGLN1a	Carassius auratus	egln1al_Carassius_auratus_2350	L8	Q65	T66	T74	D75	P76	-	Q261	2
EGLN1a	Esox lucius	egln1a_Esox_lucius_6344	L11	L71	K72	D80	R81	G82	P133	Q317	3
EGLN1a	Salmo salar	egln1a_Salmo_salar_8747	L13	Q71	K72	S80	G81	G82	L122	Q304	2
EGLN1a	Oncorhynchus mykiss	egln1a_Oncorhynchus_mykiss_1214	L13	Q71	K72	S80	G81	G82	V125	Q307	2
EGLN1a	Oncorhynchus tshawytscha	egln1al_Oncorhynchus_tshawytscha_2094	L13	Q71	K72	S80	G81	G82	V125	Q305	2
EGLN1a	Gadus morhua	egln1a_Gadus_morhua_9472	L8	Q67	G68	A76	L77	S78	S123	Q304	2
EGLN1a	Morone saxatilis	egln1a_Morone_saxatilis_9161	S8	Q65	K66	P74	P75	P76	R123	Q305	2
EGLN1a	Betta splendens	egln1a_Betta_splendens_0422	-	Q63	K64	D72	A73	D74	P106	Q287	2
EGLN1a	Scophthalmus maximus	egln1a_Scophthalmus_maximus_3363	-	H63	K64	G72	D73	D74	P109	Q290	2
EGLN1a	Lates calcarifer	egln1a_Lates_calcarifer_5792	-	Q64	K65	G73	D74	N75	P108	Q289	2
EGLN1a	Thunnus maccoyii	egln1a_Thunnus_maccoyii_1342	-	Q63	M64	G72	D73	D74	P109	Q290	2
EGLN1a	Micropterus salmoides	egln1a_Micropterus_salmoides_7249	S8	Q65	T66	G74	D75	D76	P111	Q292	2
EGLN1a	Perca fluviatilis	egln1a_Perca_fluviatilis_7839	-	Q63	K64	G72	D73	K74	V108	Q289	2
EGLN1a	Gasterosteus aculeatus	egln1a_Gasterosteus_aculeatus_1121	-	Q61	K62	G70	D71	D72	P107	Q287	2
EGLN1a	Cyclopterus lumpus	egln1a_Cyclopterus_lumpus_3686	-	Q61	K62	S70	G71	D72	P108	Q289	2
EGLN1a	Acanthochromis polyacanthus	egln1a_Acanthochromis_polyacanthus_9308	-	Q63	K64	G74	D75	D76	P106	Q283	2
EGLN1a	Oreochromis niloticus	egln1a_Oreochromis_niloticus_6862	-	Q63	K64	G72	D73	D74	A107	Q288	2
EGLN1a	Fundulus heteroclitius	egln1a_Fundulus_heteroclitus_1348_0184	-	Q63	K64	G72	N73	S74	R106	Q289	2
EGLN1a	Girardinichthys multiradiatus	egln1a_Girardinichthys_multiradiatus_8848	-	E63	K64	G72	D73	S74	D104	Q285	2
EGLN1a	Poecilia latipinna	egln1a_Poecilia_latipinna_7736	-	Q60	K61	V69	D70	S71	P103	Q284	2
EGLN1a	Cyprinodon variegatus	egln1a_Cyprinodon_variegatus_7820	-	Q63	K64	K72	H73	R74	P99	Q280	2
EGLN1b	Anguilla anguilla	egln1b_Anguilla_anguilla_0609	V11	Q68	P69	R77	D78	G79	Q136	Q317	4
EGLN1b	Clupea harengus	elgn1bl_Clupea_harengus_3867	T12	E70	S71	G79	T80	G81	Q134	Q315	4
EGLN1b	Danio rerio	egln1b_Danio_rerio_6868	S8	G66	E67	D75	T76	S77	P110	Q287	3
EGLN1b	Ctenopharyngodon idella	egln1bl_Ctenopharyngodon_idella_2502	S8	Q66	Q67	V75	Q76	C77	P113	Q290	2
EGLN1b	Cyprinus carpio	egln1bl_Cyprinus_carpio_9443	-	Q40	P41	-	-	-	P82	Q259	2
EGLN1b	Carassius auratus	egln1bl_Carassius_auratus_5383	S8	Q65	P66	L74	Q75	Y76	P108	Q285	3
EGLN1b	Cyprinus carpio	egln1bl_Cyprinus_carpio_3801	S8	T64	P65	V73	Q74	Y75	P111	Q288	3
EGLN1b	Carassius auratus	egln1bl_Carassius_auratus_1041	S8	T65	P66	V74	Q75	Y76	P112	Q289	3
EGLN1b	Esox lucius	egln1b_Esox_lucius_2318	T13	Q68	P69	R77	T78	A79	Q134	Q315	4
EGLN1b	Salmo salar	egln1bl_Salmo_salar_4814	T13	Q70	P71	R79	T80	A81	Q138	Q354	4
EGLN1b	Oncorhynchus mykiss	egln1bl_Oncorhynchus_mykiss_8917	T13	Q70	P71	R79	T80	G81	Q138	Q319	4
EGLN1b	Oncorhynchus tshawytscha	egln1bl_Oncorhynchus_tshawytscha_5624	T13	Q70	P71	R79	T80	A81	Q138	Q319	4
EGLN1b	Salmo salar	egln1bl_Salmo_salar_5313	T13	Q70	P71	R79	T80	A81	Q138	Q319	4
EGLN1b	Oncorhynchus mykiss	egln1bl_Oncorhynchus_mykiss_6061	T13	Q70	P71	R79	T80	A81	Q138	Q319	4
EGLN1b	Oncorhynchus tshawytscha	egln1bl_Oncorhynchus_tshawytscha_5558	-	Q54	P55	R63	T64	A65	Q122	Q303	4
	Homo sapiens	Q9GZT9_Uniprot	S12	A78	P79	R87	A88	G89	P144	Q352
	90th percentile DAPC LD Loading		1	2	3	1,3	3	1	1,2
	UniProt Conserved Domains		1							4
	Domain Code and Position in Human
	1 - Nuclear export (6-20)
	2 - Zinc finger (21-58)
	3 - Beta2beta3 loop (241-251)
	4 - Fe2OG dioxygenase (291-392)

## Sheet: Table S7
Table S7. Positively selected amino acid positions in EGLN2 subunits. MSA Codon corresponds to the position in the multiple sequence alignment for the corresponding EGLN2 coding sequence. The type of positive selection corresponds to: E, episodic; P, pervasive. The evidence supporting positive selection was: M, MEME (P < 0.05); F, FEL (P < 0.05); B, BUSTED (Evidence Ratio > 2). Individual amino a…
		MSA Codon	21	45	107	245	289	314	316	335	379	442	489	581	593	684	687	693	695	696	697	701
		Selection Type	E	E	E	E	E	E	E	E	E	E	E	E	E	E	E	E	E	E	E	E	DAPC
Group	Species	Evidence	M	M	M	M	M	M	M	M,B	M	M	M,B	M,B	M	M,B	M,B	M,B	M,B	M,B	M,B	M,B	Group
EGLN2	Lepisosteus oculatus	egln2_Lepisosteus_oculatus_0383	-	D16	-	-	-	-	-	-	-	Q120	E167	V229	R241	A298	K301	Q304	P306	V307	T308	K312	1
EGLN2	Anguilla anguilla	egln2_Anguilla_anguilla_9826	D8	D30	G70	V183	T214	-	V225	-	T265	Q325	E372	V434	R446	T503	K506	Q509	P511	V512	T513	K517	1
EGLN2	Clupea harengus	egln2_Clupea_harengus_1526	D8	S32	V67	-	S223	P248	F250	P267	S293	R352	E399	V461	R473	T530	K533	K536	P538	V539	T540	K543	3
EGLN2	Colossoma macropomum	egln2_Colossoma_macropomum_3212	D8	S32	G69	T189	S220	-	-	C237	S259	R319	E366	V428	R440	T497	K500	E503	R505	V506	T507	N511	3
EGLN2	Ctenopharyngodon idella	egln2l_Ctenopharyngodon_idella_5312	D8	C29	G57	S160	S190	-	-	P209	E236	R293	E340	V402	R414	T471	K474	K477	P479	V480	T481	K485	3
EGLN2	Danio rerio	egln2_Danio_rerio_9569	D8	-	G48	E152	S175	-	-	-	E217	R271	E318	V380	R392	S449	K452	Q455	P457	V458	T459	K463	3
EGLN2	Cyprinus carpio	egln2l_Cyprinus_carpio_2858	S8	C29	G57	S167	S199	-	-	G216	N235	H295	M342	V404	R416	-	-	-	-	-	-	-	3
EGLN2	Carassius auratus	egln2l_Carassius_auratus_5280	S8	C29	G57	S168	S197	-	-	G214	N233	H293	M340	V402	R414	T471	K474	K477	P479	V480	T481	K485	3
EGLN2	Cyprinus carpio	egln2l_Cyprinus_carpio_4525	D8	C29	G57	S167	S199	-	-	P218	E245	H302	E349	V411	R423	T480	K483	K486	P488	V489	T490	K494	3
EGLN2	Carassius auratus	egln2l_Carassius_auratus_8594	D8	C29	G57	S163	S192	-	-	P211	E238	H295	E342	V404	R416	T473	K476	K479	P451	V452	T453	K487	3
EGLN2	Esox lucius	egln2_Esox_lucius_2182	D8	E32	S77	L204	P237	-	-	P256	S291	C352	E399	V461	K473	T530	K533	Q536	P538	V439	T440	-	1
EGLN2	Salmo salar	egln2_Salmo_salar_6807	D8	E32	S80	L207	P240	-	G251	P268	S300	R361	E408	V470	K482	T539	K542	Q545	P547	V548	T549	K553	1
EGLN2	Oncorhynchus mykiss	egln2_Oncorhynchus_mykiss_3496	D8	E32	T80	L202	P235	-	G246	P263	S295	R356	E403	V465	K477	T534	K537	Q540	P542	V543	T544	K548	1
EGLN2	Oncorhynchus tshawytscha	egln2l_Oncorhynchus_tshawytscha_6681	D8	E32	T80	L202	P235	-	G246	P263	S295	R356	E403	V465	K477	Q567	T570	S576	K578	E579	D580	S584	2
EGLN2	Salmo salar	egln2l_Salmo_salar_9256	D8	E32	S77	Q203	P236	-	G246	P263	S295	R356	E403	V465	K477	T534	K537	Q540	P542	V543	T544	K548	1
EGLN2	Oncorhynchus mykiss	egln2_Oncorhynchus_mykiss_7058	D8	E32	S80	L206	P239	-	G249	P266	S298	R359	E406	V468	K480	T537	K540	Q543	P545	V546	T547	K551	1
EGLN2	Oncorhynchus tshawytscha	egln2l_Oncorhynchus_tshawytscha_5089	D8	E32	S80	L206	P239	-	G249	P266	S298	R359	E406	V468	K480	T537	K540	Q543	P545	V546	T547	K551	1
EGLN2	Gadus morhua	egln2l_Gadus_morhua_8963	-	-	-	-	-	-	-	-	-	-	-	Q40	H52	T109	K112	Q115	P117	V118	T119	R122	1
EGLN2	Gasterosteus aculeatus	egln2_Gasterosteus_aculeatus_0907	D8	Q32	S86	A207	V239	-	-	P255	S276	R334	E381	K443	K455	A512	K515	Q518	P520	V521	S522	R526	1
EGLN2	Cyclopterus lumpus	egln2_Cyclopterus_lumpus_1644	D8	Q32	S77	S188	V219	-	C225	P242	S271	H332	E379	K441	K453	T510	K513	Q516	P518	V519	T520	R524	1
EGLN2	Morone saxatilis	egln2_Morone_saxatilis_2165	D8	Q32	S74	S200	V232	-	V243	P261	S293	Q354	E401	K463	K475	T532	K535	Q538	P540	V541	T542	R546	1
EGLN2	Micropterus salmoides	egln2_Micropterus_salmoides_2224	D8	Q18	S63	S192	V224	-	C235	P254	S286	R347	E394	T456	K468	T525	K528	Q531	P533	V534	T535	R539	1
EGLN2	Perca fluviatilis	egln2_Perca_fluviatilis_3539	D8	Q32	S77	S204	V236	V247	C249	P268	S297	R358	E405	K467	K479	S536	K539	Q542	P544	V545	T546	R550	1
EGLN2	Thunnus maccoyii	egln2_Thunnus_maccoyii_8827	D8	Q32	S77	S200	V232	-	C243	P262	S294	R355	E402	K464	K476	T533	K536	Q539	P541	V542	T543	R547	1
EGLN2	Lates calcarifer	egln2_Lates_calcarifer_0822	D8	Q32	S83	S209	V241	V252	C254	P273	S305	R368	E415	K477	K489	T546	K549	Q552	P554	V555	T556	K560	1
EGLN2	Betta splendens	egln2_Betta_splendens_7698	D8	Q29	A76	P190	A222	V234	C236	P255	S283	H344	E391	K453	K465	T522	K525	Q528	P530	V531	T532	R536	1
EGLN2	Scophthalmus maximus	egln2_Scophthalmus_maximus_9216	E8	P30	S75	S201	A233	V244	C246	P265	S290	R351	E398	K460	K472	T529	K532	Q535	P537	V538	T539	K543	1
EGLN2	Acanthochromis polyacanthus	egln2l_Acanthochromis_polyacanthus_7467	D8	Q32	S82	S208	V240	-	M251	-	S285	R340	E387	T479	K491	T548	K551	Q554	P556	V557	T558	R562	1
EGLN2	Oreochromis niloticus	egln2_Oreochromis_niloticus_1117	D8	R30	S75	S201	V233	V244	C246	-	A287	Q342	E389	K451	K463	T520	K523	Q526	P528	V529	T530	R534	1
EGLN2	Poecilia latipinna	egln2_Poecilia_latipinna_3845	E8	Q30	S70	S198	V230	-	V241	-	S278	Q333	E380	T442	K454	T511	K514	Q517	P519	V520	T521	R525	1
EGLN2	Fundulus heteroclitius	egln2_Fundulus_heteroclitus_6554	E8	Q30	S70	S196	V228	-	V239	T248	S278	Q333	E380	T442	K454	T511	K514	Q517	P519	V520	T521	R525	1
EGLN2	Girardinichthys multiradiatus	egln2_Girardinichthys_multiradiatus_3940	E21	Q43	S83	S210	I242	V253	S255	-	S292	Q347	E394	T456	K468	T525	K528	Q531	P533	V534	T535	K539	1
EGLN2	Cyprinodon variegatus	egln2_Cyprinodon_variegatus_4171	E8	Q28	S68	S194	V226	-	V237	-	S274	Q329	E376	T438	K450	A507	K510	Q513	P515	V516	T517	R521	1
	Homo sapiens	Q96KS0_Uniprot	Q8	S22	C50	-	E147	-	-	-	E167	R215	A262	V322	R334	S391	K394	Q397	P399	V400	S401	P406
	90th percentile DAPC LD Loading			2		2	2							2		1	1	1,2		1,2	1,2	1
	UniProt Conserved Domains													3	3
	Domain Code and Position in Human
	1 - Nuclear localization (89-134)
	2 - Beta2beta3 loop (225-235)
	3 - Fe2OG dioxygenase (278-376)

## Sheet: Table S8
Table S8. Positively selected amino acid positions in EGLN3 subunits. MSA Codon corresponds to the position in the multiple sequence alignment for the corresponding EGLN3 coding sequence. The type of positive selection corresponds to: E, episodic; P, pervasive. The evidence supporting positive selection was: M, MEME (P < 0.05); F, FEL (P < 0.05); B, BUSTED (Evidence Ratio > 2). Individual amino a…
		MSA Codon	29	211	223	336	376	420	461	469	476	477
		Selection Type	E	E	E	E	E	E	E	E	E	E	DAPC
Group	Species	Evidence	M	M	M	M	M	M	M,B	M,B	M,B	M,B	Group
EGLN3	Lepisosteus oculatus	egln3_Lepisosteus_oculatus_3659	Y4	A69	H81	K187	K277	S271	R291	S299	R303	N304	2
EGLN3	Anguilla anguilla	egln3_Anguilla_anguilla_4615	E21	K88	H98	K204	K244	S288	R308	S316	R320	S321	2
EGLN3	Clupea harengus	egln3_Clupea_harengus_9598	C19	K83	H93	K199	K239	A283	R303	S311	G316	N317	2
EGLN3	Colossoma macropomum	egln3_Colossoma_macropomum_3274	S5	V48	H58	K164	K204	A248	R268	S276	S280	T281	2
EGLN3	Ctenopharyngodon idella	egln3l_Ctenopharyngodon_idella_8723	Q5	-	E20	K126	K166	A210	R230	T238	D242	S243	1
EGLN3	Danio rerio	egln3_Danio_rerio_6602	A2	K38	Q48	K154	K194	A238	R258	I264	G268	S269	2
EGLN3	Cyprinus carpio	egln3l_Cyprinus_carpio_8049	S5	-	E21	K127	K167	A211	R231	N239	G243	S244	1
EGLN3	Carassius auratus	egln3_Carassius_auratus_7678	A2	K49	H59	K165	K205	A249	R269	N277	G281	S282	2
EGLN3	Cyprinus carpio	egln3l_Cyprinus_carpio_8372	A28	K75	H85	K191	K231	A275	R295	N303	G307	S308	2
EGLN3	Carassius auratus	egln3l_Carassius_auratus_0922	A28	K75	H85	K191	K231	A275	R295	N303	G307	S308	2
EGLN3	Esox lucius	egln3_Esox_lucius_3611	-	-	E13	K122	K162	A206	R226	S234	R240	N241	1
EGLN3	Salmo salar	egln3_Salmo_salar_1984	-	-	E13	K122	E162	A206	R226	S234	R240	S241	1
EGLN3	Oncorhynchus mykiss	egln3l_Oncorhynchus_mykiss_7687	-	-	E13	K122	E162	A206	R226	S234	R240	R241	1
EGLN3	Oncorhynchus tshawytscha	egln3l_Oncorhynchus_tshawytscha_1606	-	-	E13	K122	E162	A206	R226	S234	R240	R241	1
EGLN3	Salmo salar	egln3l_Salmo_salar_1226	A5	K48	H58	K164	Q204	A248	R268	S276	S283	S284	2
EGLN3	Oncorhynchus mykiss	egln3l_Oncorhynchus_mykiss_5778	A5	K48	H58	K164	Q204	A248	R268	S276	S283	S284	2
EGLN3	Oncorhynchus tshawytscha	egln3l_Oncorhynchus_tshawytscha_6840	A5	K48	H58	K164	Q204	A248	R268	S276	S283	S284	2
EGLN3	Morone saxatilis	egln3_Morone_saxatilis_7423	A5	R81	H91	K198	K238	S282	R302	S310	S316	S317	2
EGLN3	Thunnus maccoyii	egln3_Thunnus_maccoyii_1533	-	-	E13	K120	K160	S204	R224	S232	S237	S238	1
EGLN3	Lates calcarifer	egln3l_Lates_calcarifer_1163	A5	R174	H184	K291	K331	S275	R395	S403	S409	S410	2
EGLN3	Micropterus salmoides	egln3_Micropterus_salmoides_0676	-	-	E15	K122	K162	A206	R226	S234	S240	S241	1
EGLN3	Betta splendens	egln3l_Betta_splendens_7957	-	-	E13	K120	K160	A204	Q224	S230	A234	G235	1
EGLN3	Scophthalmus maximus	egln3_Scophthalmus_maximus_6054	-	-	-	W30	K62	A106	R126	T134	-	-	1
EGLN3	Perca fluviatilis	egln3_Perca_fluviatilis_9458	-	-	E13	K120	T160	A204	R224	P232	L236	P237	1
EGLN3	Cyclopterus lumpus	egln3_Cyclopterus_lumpus_1209	-	-	E13	K121	T161	A205	R225	L233	G237	G238	1
EGLN3	Oreochromis niloticus	egln3_Oreochromis_niloticus_2648	-	-	E13	Q119	K159	T203	R223	S231	G237	S238	1
EGLN3	Acanthochromis polyacanthus	egln3l_Acanthochromis_polyacanthus_9938	-	-	E13	K119	H158	S202	R222	S230	-	S232	1
EGLN3	Fundulus heteroclitius	egln3_Fundulus_heteroclitus_1426	-	-	E13	K120	K160	A204	K224	S232	N238	S239	1
EGLN3	Cyprinodon variegatus	egln3_Cyprinodon_variegatus_6869	-	-	E13	K120	K160	A204	K224	S232	C238	S239	1
EGLN3	Poecilia latipinna	egln3_Poecilia_latipinna_3955	-	-	E13	K120	K160	S204	K224	S232	S238	S239	1
EGLN3	Girardinichthys multiradiatus	egln3_Girardinichthys_multiradiatus_5976	-	-	E13	K120	K160	A204	K244	Q252	S255	S256	1
	Homo sapiens	Q9H6Z9_Uniprot	-	-	E12	K119	K159	A203	K223	K231	A235	L236
	90th percentile DAPC LD Loading				1					1	1
	UniProt Conserved Domains					3	3	3
	Domain Code and Position in Human
	1 - Beta2beta3 loop (62-73)
	2 - Interaction with ADRB2 (88-104)
	3 - Fe2OG dioxygenase (116-214)
